# Supplementary material for: Is transjugular insertion of a temporary pacemaker a safe and effective approach?
Source: PLoS One. 2020 May 12;15(5):e0233129. doi: 10.1371/journal.pone.0233129 (PMC7217466; doi:10.1371/journal.pone.0233129)
Supplement: S1 Dataset — (XLSX) [file pone.0233129.s001.xlsx]

## Sheet: Group1and2
Sub_ID	Sex	Age	Weight	Height	BMI	TPM_Indication	TPM_Access	Procedure_Time	Dur_TPM	Cause_Reposi	Reposition	Complication	Type_Complicaion	DM	HTN	DL	MI	PAOD	sp_Valveop	Hx_AF	Hx_CHF	Hx_Stroke	Hx_ASD	Hx_VSD	ICMP	DCMP	HCMP	RCMP	Smoking
2	F	61	65.7	148	29.99	1	1	1	1	0	0	0	0	0	1	0	0	0	0	0	0	0	0	0	0	0	0	0	0
4	F	61	57	149.5	25.5	2	2	1	7	0	0	0	0	0	0	0	0	0	0	1	0	0	0	0	0	0	0	0	0
5	F	77	61	145	29.01	1	1	6	7	1	1	1	1	0	1	0	0	0	0	0	0	1	0	0	1	0	0	0	0
6	M	71	46.8	161	18.05	2	1	6	4	0	0	0	0	1	1	0	0	0	0	0	0	0	0	0	0	0	0	0	2
7	F	77	52	149	23.42	1	2	8	1	0	0	0	0	0	0	0	0	0	0	0	0	0	0	0	0	0	0	0	0
8	M	63	63	163	23.71	2	2	2	1	0	0	0	0	0	1	0	0	0	0	1	0	0	0	0	0	0	0	0	0
9	F	48	75	165	27.55	1	2	12	3	0	0	1	5	1	0	0	0	0	0	0	0	0	0	0	0	0	0	0	0
10	M	74	66.4	164	24.69	1	1	3	8	0	0	0	0	0	0	0	0	0	0	0	0	0	0	0	0	1	1	0	0
11	M	74	66.4	164	24.69	1	1	6	10	0	0	0	0	0	0	0	0	0	0	0	0	0	0	0	0	1	1	0	0
12	M	85	67.9	169	23.77	2	2	1	7	0	0	0	0	1	1	0	0	0	0	0	0	0	0	0	0	0	0	0	1
13	F	75	47	141	23.64	1	2	13	1	0	0	0	0	0	1	0	0	0	0	0	0	0	0	0	0	0	0	0	0
14	M	74	66.4	164	24.69	1	1	6	11	0	0	0	0	0	0	0	0	0	0	0	0	0	0	0	0	1	1	0	0
15	F	36	44.2	154	18.64	1	2	9	1	0	0	0	0	0	0	0	0	0	0	0	0	0	0	0	0	0	0	0	0
16	M	84	73	172	24.68	1	2	1	1	0	0	0	0	0	1	0	0	0	0	0	0	0	0	0	0	0	1	0	0
17	F	82	56	147	25.92	2	1	26	11	1	1	1	1	0	0	0	0	0	0	0	0	1	0	0	0	0	0	0	0
18	F	69	50	148	22.83	1	1	1	2	0	0	0	0	0	1	1	0	0	0	0	0	0	0	0	0	0	0	0	0
19	M	66	59.4	175	19.4	1	1	1	3	0	0	0	0	1	1	0	0	0	0	0	0	1	0	0	0	0	0	0	0
20	F	72	60	159	23.73	2	2	3	1	0	0	0	0	1	1	1	0	0	0	0	0	0	0	0	0	0	0	0	0
21	F	80	55	150	24.44	1	2	5	1	0	0	0	0	1	1	0	0	0	0	0	0	0	0	0	0	0	0	0	0
22	F	82	56	147	25.92	2	1	3	11	1	1	1	1	0	0	0	0	0	0	0	0	1	0	0	0	0	0	0	0
23	M	76	65	167	23.31	2	1	1	4	0	0	0	0	1	1	0	0	0	0	0	0	0	0	0	0	0	0	0	2
24	M	70	56	164	20.82	1	2	7	1	0	0	0	0	0	0	0	0	0	0	0	0	0	0	0	1	1	0	0	0
25	F	69	45.4	150	20.18	2	1	1	14	0	0	1	5	0	0	0	0	0	0	0	0	0	0	0	0	0	0	1	0
26	M	78	67	158	26.84	1	2	2	1	0	0	0	0	0	1	0	0	0	0	0	0	0	0	0	0	0	0	0	0
27	M	78	59.6	168.8	20.92	1	2	3	1	0	0	0	0	1	1	0	0	0	0	0	0	0	0	0	0	0	0	0	0
28	F	71	44.2	150	19.64	2	1	1	15	0	0	0	0	0	1	0	0	0	0	0	0	0	0	0	0	0	0	0	0
29	F	73	59.3	157.6	23.87	1	2	6	1	0	0	0	0	0	1	1	0	0	0	0	0	0	0	0	0	0	0	0	0
30	M	68	61	162	23.24	1	1	1	4	0	0	0	0	0	1	0	1	0	0	1	0	0	0	0	1	0	0	0	2
31	M	48	56.5	164.3	20.93	1	2	5	31	0	0	0	0	0	0	0	0	0	0	0	0	0	0	0	0	0	0	0	0
32	M	69	55	164	20.45	2	2	1	1	0	0	1	5	0	0	1	0	0	0	0	0	0	0	0	0	0	0	0	2
33	F	74	54.6	150.1	24.23	1	2	4	1	0	0	0	0	0	1	0	0	0	0	0	0	0	0	0	0	0	0	0	0
34	M	61	73	174	24.11	1	2	4	1	0	0	0	0	1	1	0	0	0	0	0	0	0	0	0	0	0	0	0	1
35	M	51	83	178	26.2	1	2	2	1	0	0	0	0	0	0	0	0	0	0	0	0	0	0	0	0	0	0	0	2
36	F	65	54	153	23.07	2	1	1	6	0	0	0	0	0	0	0	0	0	0	0	0	0	0	0	0	0	0	0	0
37	M	48	71	170.3	24.48	2	1	1	3	0	0	0	0	0	0	0	0	0	0	0	0	0	0	0	0	0	0	0	1
38	M	69	66	163.4	24.72	1	1	5	32	0	0	0	0	0	1	0	0	0	0	0	0	0	0	0	0	0	0	0	0
39	M	92	66.2	167.8	23.51	2	2	4	2	0	0	0	0	0	1	0	0	0	0	0	0	0	0	0	0	0	0	0	0
40	F	62	59	153	25.2	1	1	4	3	0	0	0	0	0	0	0	0	0	0	0	0	0	0	0	0	0	0	0	0
41	M	56	87	179	27.15	99	1	6	8	0	0	0	0	1	0	0	0	0	0	1	0	0	0	0	0	0	1	0	1
42	F	72	56	151	24.56	2	2	6	6	0	0	0	0	1	1	0	0	0	0	0	0	0	0	0	0	0	0	0	0
43	M	70	65	168.3	22.95	2	1	15	4	0	0	1	3	0	1	0	0	0	0	0	0	0	0	0	0	0	0	0	0
44	M	80	64.05	170.2	22.11	4	2	3	2	0	0	0	0	0	1	0	1	0	0	0	0	0	0	0	0	0	0	0	2
45	F	69	53.3	148	24.33	1	1	4	3	1	1	1	1	0	1	1	0	0	0	0	0	0	0	0	0	0	0	0	0
46	F	49	60	155.1	24.94	1	1	7	7	0	0	0	0	1	1	0	0	0	0	0	0	0	0	0	1	0	0	0	0
47	F	78	63	161	24.3	2	2	9	1	0	0	0	0	0	1	0	0	0	0	0	0	0	0	0	0	0	0	0	0
48	M	61	67.9	161	26.19	1	1	2	9	0	0	0	0	0	0	0	0	0	0	0	0	0	0	0	0	0	0	0	1
49	F	69	50	155	20.81	1	1	3	1	0	0	0	0	0	0	0	0	0	0	0	0	0	0	0	0	0	0	0	0
51	M	78	57	162	21.72	1	1	3	7	0	0	0	0	0	1	0	0	0	0	0	0	0	0	0	0	0	0	0	0
52	F	78	64	148.2	29.14	1	1	11	8	0	0	0	0	1	1	1	0	0	0	0	0	0	0	1	0	0	0	0	0
53	M	76	64	174.7	20.97	1	1	25	7	0	0	0	0	1	0	1	0	0	0	0	0	0	0	0	0	0	0	0	1
54	F	56	70.45	161	27.18	2	1	1	8	1	1	1	1	0	0	0	0	0	0	0	0	0	0	0	0	0	0	0	0
55	F	76	58	154.5	24.3	2	1	1	6	0	0	0	0	0	0	0	0	0	0	1	0	0	0	0	0	0	0	0	0
56	M	65	80.1	170.1	27.68	2	1	3	2	0	0	0	0	1	1	0	0	0	0	0	0	0	0	0	0	0	0	0	2
57	F	71	60	162	22.86	2	2	1	2	0	0	0	0	0	1	0	0	0	0	1	0	0	0	0	0	0	0	0	0
58	F	56	50	149.2	22.46	1	1	1	2	0	0	0	0	0	1	0	0	0	0	0	0	0	0	0	0	0	0	0	0
59	F	72	54	149	24.32	2	1	1	7	0	0	0	0	0	1	0	0	0	0	0	0	0	0	0	0	0	0	0	0
60	F	54	66	154	27.83	1	2	1	1	0	0	0	0	0	1	0	0	0	0	0	0	0	0	0	0	0	0	0	0
61	F	82	48	141	24.14	1	1	1	2	0	0	0	0	1	1	0	0	0	0	0	0	0	0	0	0	0	0	0	0
62	M	74	75	165	27.55	1	2	3	1	0	0	0	0	0	1	0	0	0	0	0	0	0	0	0	0	0	0	0	0
63	M	80	76	163	28.6	1	1	1	4	0	0	0	0	0	1	0	0	0	0	1	0	0	0	0	0	0	0	0	0
64	M	71	81	169.6	28.16	1	1	1	3	0	0	0	0	0	0	0	0	0	0	0	0	0	0	0	0	0	0	0	1
65	F	56	70.45	161	27.18	1	1	1	9	0	0	0	0	0	1	0	0	0	0	0	0	0	0	0	0	0	0	0	0
66	F	65	156	67	27.53	1	2	5	1	0	0	0	0	0	1	0	0	0	0	1	0	1	0	0	0	0	0	0	0
68	M	72	80	169	28.01	2	1	1	3	0	0	0	0	1	1	0	0	0	0	0	0	0	0	0	0	0	0	0	0
69	F	82	41.7	150	18.53	1	1	1	7	0	0	0	0	1	1	0	0	0	0	0	0	0	0	0	0	0	0	0	0
70	M	73	59.5	173.9	19.68	2	2	7	1	0	0	0	0	0	0	0	0	0	0	1	0	0	0	0	0	0	0	0	2
71	F	69	55	149	24.77	2	2	1	1	0	0	0	0	0	0	0	0	0	0	0	0	0	0	0	0	0	0	0	0
72	M	74	54	171	18.47	4	2	7	1	0	0	0	0	0	1	0	1	0	0	1	0	0	0	0	0	0	0	0	2
73	M	74	76	177	24.26	1	2	3	1	0	0	0	0	0	1	1	0	0	0	0	0	0	0	0	0	0	0	0	2
74	F	95	45.3	146	21.25	1	1	3	5	0	0	0	0	0	1	0	0	0	0	0	0	0	0	0	0	0	0	0	0
75	M	77	75	169	26.26	2	2	1	2	0	0	0	0	0	1	0	0	0	0	1	0	1	0	0	0	0	1	0	1
76	M	76	76	159	30.06	1	1	1	2	0	0	0	0	0	0	0	0	0	0	0	0	0	0	0	0	0	0	0	0
77	M	58	73.25	173.5	24.33	2	2	11	2	0	0	0	0	0	1	0	0	0	0	1	0	0	0	0	0	0	0	0	0
78	M	67	71	169	24.86	1	2	2	1	0	0	0	0	0	0	0	0	0	0	0	0	0	0	0	0	0	0	0	0
80	M	77	65	167	23.31	1	1	11	4	0	0	0	0	0	1	0	0	0	0	0	0	0	0	0	0	0	0	0	0
81	F	57	60	160	23.44	2	1	1	5	0	0	0	0	0	0	0	0	0	0	1	0	0	0	0	0	0	1	0	0
82	M	74	72	170	24.91	2	1	1	5	0	0	0	0	0	1	0	0	0	0	0	0	0	0	0	0	0	0	0	0
83	M	38	55.7	162.4	21.12	99	2	1	26	0	0	0	0	0	0	0	0	0	0	1	0	1	0	0	0	0	0	0	0
84	F	50	63	160	24.61	1	2	1	1	0	0	0	0	0	0	0	0	0	0	0	0	0	0	0	0	0	0	0	0
86	F	67	63.9	156.4	26.12	1	1	5	4	0	0	0	0	0	0	0	0	0	0	0	0	0	0	0	0	0	0	0	0
87	M	55	60.6	163	22.81	2	1	1	10	0	0	0	0	0	1	0	0	0	0	0	0	0	0	0	0	1	0	0	0
88	M	67	78	172	26.37	1	2	15	1	0	0	0	0	0	0	0	0	0	0	0	0	0	0	0	0	0	0	0	0
89	M	62	62	174	20.48	1	2	6	1	0	0	0	0	0	0	0	0	0	0	0	0	0	0	0	1	0	0	0	1
90	F	59	72	151	31.58	1	2	3	1	0	0	0	0	0	1	0	0	0	0	0	0	0	0	0	0	0	0	0	0
91	F	72	52	144	25.08	1	1	3	1	0	0	0	0	0	1	0	0	0	0	0	0	0	0	0	0	0	0	0	0
92	M	65	58	161	22.38	1	1	4	1	0	0	0	0	0	0	1	0	0	0	0	0	0	0	0	0	0	0	0	0
93	M	60	73	166	26.49	1	1	5	1	0	0	0	0	1	1	0	0	0	0	0	0	0	0	0	0	0	0	0	0
94	F	92	50.7	145	24.11	1	1	8	4	0	0	0	0	0	0	0	0	0	0	0	0	0	0	0	0	0	0	0	0
95	M	39	85	182.3	25.58	2	1	1	2	0	0	0	0	0	0	0	0	0	0	0	0	0	0	0	0	0	0	0	1
96	M	83	65.7	175	21.45	2	2	22	6	0	0	0	0	0	1	0	0	0	0	0	0	0	0	0	0	0	0	0	0
97	M	77	67.3	159.5	26.45	2	1	1	7	0	0	0	0	0	1	0	0	0	0	0	0	0	0	0	0	1	0	0	0
98	M	67	66	165	24.24	2	2	1	1	0	0	0	0	0	0	0	0	0	0	1	0	0	0	0	0	0	1	0	0
99	M	50	59	169.2	20.61	2	2	19	1	0	0	0	0	0	0	0	0	0	0	0	0	0	0	0	0	0	0	0	1
100	F	74	59.6	152	25.8	2	1	1	9	0	0	0	0	1	0	0	0	0	0	0	0	0	0	0	0	0	0	0	0
102	M	84	45.8	163	17.24	1	1	9	5	0	0	0	0	0	0	0	0	0	0	0	0	0	0	0	0	0	0	0	0
103	M	58	70	168	24.8	2	2	1	1	0	0	0	0	1	1	0	0	0	0	0	0	0	0	0	0	0	0	0	0
104	F	80	47.3	156	19.44	2	1	1	7	0	0	0	0	1	1	0	0	0	0	0	0	0	0	0	1	0	0	0	0
105	M	70	84	170	29.07	2	1	1	3	0	0	0	0	0	1	0	0	0	0	1	0	0	0	0	0	0	0	0	1
106	F	74	59.6	152	25.8	1	2	1	9	0	0	0	0	0	0	0	0	0	0	0	0	0	0	0	0	0	0	0	0
107	M	70	63.1	169.3	22.01	2	1	1	9	0	0	0	0	0	0	0	0	0	0	0	0	0	0	0	0	0	0	0	0
108	M	86	53.5	159.3	21.08	1	1	1	3	0	0	0	0	0	0	0	0	0	0	1	0	0	0	0	0	0	0	0	0
109	F	71	49	163	18.44	1	2	3	1	0	0	0	0	0	1	1	0	0	0	0	0	0	0	0	0	0	0	0	0
110	F	80	47.3	156	19.44	2	2	1	21	0	0	0	0	1	1	0	0	0	0	0	0	0	0	0	0	0	0	0	0
111	M	57	43	154	18.13	2	2		1	0	0	0	0	1	0	0	0	0	0	0	0	0	0	0	0	1	0	0	0
113	F	71	59	142	59.26	1	1	1	5	0	0	0	0	0	0	0	0	0	0	0	0	0	0	0	0	0	0	0	0
114	M	77	56.7	164	21.08	2	2	1	7	0	0	0	0	1	1	0	0	0	0	0	0	0	0	0	1	0	0	0	1
115	M	79	57.9	167	20.76	1	2	1	1	0	0	0	0	1	0	0	0	0	0	0	0	0	0	0	0	0	0	0	1
116	F	79	43	144	20.74	1	2	1	1	0	0	0	0	0	1	0	0	0	0	0	0	0	0	0	0	0	0	0	0
117	M	82	56	158	22.43	4	2	3	1	0	0	0	0	0	1	0	0	0	0	1	0	1	0	0	1	0	0	0	1
118	F	80	39	138	20.48	2	1	8	3	0	0	0	0	0	0	0	0	0	0	0	0	0	0	0	0	0	0	0	0
119	M	85	62.4	161	24.07	1	2	1	2	0	0	0	0	1	1	1	0	0	0	0	0	0	0	0	0	0	0	0	0
121	M	74	80	173.5	26.58	2	2	1	2	0	0	0	0	1	0	0	0	0	0	0	0	0	0	0	0	0	0	0	0
122	M	72	60	151.5	26.14	1	1	1	1	0	0	0	0	0	1	0	0	0	0	0	0	0	0	0	0	0	0	0	0
123	M	77	62.3	154.4	26.13	2	2	1	1	0	0	0	0	1	1	1	0	0	0	0	0	0	0	0	0	0	0	0	0
124	M	61	49.5	156.9	20.11	1	2	1	1	0	0	0	0	0	0	0	0	0	0	0	0	0	0	0	0	0	0	0	0
125	F	77	52	150	23.11	2	1	1	4	0	0	0	0	0	0	0	0	0	0	0	0	0	0	0	0	0	0	0	0
126	M	50	70.5	161	27.2	2	2	1	4	0	0	0	0	1	1	0	0	0	0	0	0	0	0	0	0	1	0	0	0
127	F	68	63.3	156	26.01	1	2	6	1	0	0	0	0	0	0	0	0	0	0	0	0	0	0	0	0	0	0	0	0
128	M	50	70.5	161	27.2	2	2	1	4	0	0	0	0	1	1	0	0	0	0	1	0	0	0	0	0	1	0	0	0
129	M	56	59.8	172	20.21	2	1	1	8	0	0	0	0	0	0	0	0	0	0	0	0	0	0	0	0	0	0	0	1
130	F	24	79.6	171	27.22	2	1	1	18	0	0	0	0	0	0	0	0	0	0	0	0	0	0	0	0	0	0	0	1
131	F	78	43.1	143	21.08	1	2	12	1	0	0	0	0	0	0	1	0	0	0	0	0	0	0	0	0	0	0	0	0
133	F	66	60	141	30.18	1	1	1	2	0	0	0	0	0	0	1	0	0	0	0	0	0	0	0	0	0	0	0	0
134	M	75	59.45	160.6	23.05	2	1	4	21	0	0	0	0	0	0	0	0	0	0	1	0	0	0	0	0	0	0	0	1
135	F	85	57.1	149	25.72	1	2	14	1	0	0	0	0	0	1	0	0	0	0	0	0	0	0	0	0	0	0	0	0
136	M	91	61	160	23.83	1	1	1	4	0	0	0	0	0	0	0	0	0	0	0	0	0	0	0	0	0	0	0	0
137	M	68	61.95	165.7	22.56	99	2	20	1	0	0	0	0	1	1	1	0	0	1	0	0	0	0	0	1	0	0	0	1
138	F	61	62	161	23.92	1	1	1	4	0	0	0	0	0	1	0	0	0	0	0	0	0	0	0	0	0	0	0	0
139	M	73	75	164	27.89	2	2	1	1	0	0	0	0	1	1	1	0	0	0	0	0	0	0	0	0	0	0	0	2
140	M	79	46	152	19.91	1	1	5	1	0	0	0	0	0	1	0	0	0	0	0	0	0	0	0	0	0	0	0	0
141	F	68	66	156.3	27.02	1	1	1	7	0	0	0	0	1	1	0	0	0	0	0	0	0	0	0	0	1	0	0	0
142	M	80	58.1	160	22.7	2	1	1	7	0	0	0	0	0	1	0	0	0	0	1	0	0	0	0	0	0	0	0	1
143	M	54	67.6	172	22.85	1	2	9	1	0	0	0	0	0	0	0	0	0	0	0	0	0	0	0	0	0	0	0	1
144	F	72	53	157	21.5	1	2	13	1	0	0	0	0	0	0	0	0	0	0	0	0	0	0	0	0	0	0	0	0
145	M	73	75.8	169	26.54	4	2	3	1	0	0	0	0	0	1	0	1	0	0	0	0	0	0	0	0	0	0	0	1
146	F	75	70.8	154	29.85	1	1	1	5	0	0	0	0	1	1	0	0	0	0	0	0	0	0	0	0	0	0	0	0
147	M	58	107.3	178.7	33.6	99	2	1	1	0	0	0	0	0	0	0	0	0	1	0	0	0	0	0	0	0	0	0	0
148	F	75	70.8	154	29.85	1	1	1	5	0	0	0	0	0	0	0	0	0	0	0	0	0	0	0	0	0	0	0	0
149	M	79	66	153	28.19	1	1		6	0	0	0	0	1	0	0	0	0	0	0	0	0	0	0	0	0	0	0	1
150	M	31	96.7	187	27.65	2	1	1	11	0	0	0	0	0	0	0	0	0	0	1	0	0	0	0	0	0	0	0	2
151	M	59	67	176.6	21.48	2	2	1	1	0	0	0	0	0	0	0	1	0	0	0	0	0	0	0	0	0	0	0	1
152	M	74	61.3	158	24.56	1	2	19	1	0	0	0	0	0	0	0	0	0	0	0	0	0	0	0	0	0	0	0	0
153	F	72	58.8	147.8	26.92	1	2	1	10	0	0	0	0	1	1	0	0	0	0	0	0	0	0	0	0	0	0	0	0
154	M	31	99.7	187	27.65	2	2	1	9	0	0	0	0	0	0	0	0	0	0	1	0	0	0	0	0	0	0	0	2
155	F	81	43	150	19.11	1	2	2	3	0	0	0	0	0	1	1	0	0	0	0	0	0	0	0	0	0	0	0	1
156	F	83	53	152	22.94	2	2	1	1	0	0	0	0	1	1	0	1	0	0	1	0	1	0	0	1	0	0	0	0
157	F	60	61	167	21.87	99	1	1	17	0	0	0	0	0	0	0	0	0	0	0	0	0	0	0	0	0	0	0	0
158	M	82	62	163	23.34	1	2	4	1	0	0	0	0	0	1	1	0	0	0	0	0	0	0	0	0	0	0	0	0
159	M	67	59.7	164	22.2	1	2	1	19	0	0	0	0	0	1	1	0	0	0	0	0	0	0	0	0	0	0	0	0
160	F	56	55.4	167.5	19.75	2	2	1	1	0	0	0	0	0	1	0	0	0	0	0	0	0	0	0	0	0	0	0	0
161	F	66	47.7	157	19.35	2	1	11	5	0	0	0	0	1	0	0	0	0	0	0	0	0	0	0	0	0	0	0	0
162	F	78	64	140	32.65	1	2	17	3	0	0	0	0	0	1	0	0	0	0	0	0	0	0	0	0	0	0	0	0
163	M	74	62	161	23.92	1	1	7	7	0	0	0	0	1	1	0	0	0	0	0	0	0	0	0	0	0	0	0	1
164	M	66	74	169	25.91	4	2	1	3	0	0	0	0	0	1	0	1	0	0	1	0	0	0	0	0	0	0	0	0
165	M	74	62	161	23.92	1	2	1	1	0	0	0	0	1	1	0	0	0	0	0	0	0	0	0	0	0	0	0	1
166	F	74	71.1	146	33.36	2	2	1	3	0	0	0	0	1	1	0	0	0	0	0	0	0	0	0	0	0	0	0	0
167	F	43	55.7	155.5	23.04	2	1	6	3	0	0	0	0	0	0	0	0	0	0	0	0	0	0	0	0	0	0	0	0
168	M	71	51.8	165.5	18.91	1	1	11	1	0	0	0	0	0	0	0	0	0	0	0	0	0	0	0	0	0	0	0	2
169	M	75	90.2	172.8	30.21	2	2	1	1	0	0	0	0	0	1	1	0	0	0	0	0	0	0	0	0	0	0	0	1
170	M	74	62	161	23.92	1	1	5	9	0	0	0	0	1	1	0	0	0	0	0	0	0	0	0	0	0	0	0	1
171	M	64	64	162	24.39	2	2	1	2	0	0	0	0	0	0	0	0	0	0	0	0	0	0	0	0	0	0	0	0
172	M	62	71	175	23.18	1	1	1	3	0	0	0	0	0	1	0	0	0	0	0	0	0	0	0	0	0	0	0	0
173	F	71	53	150	23.56	1	1	16	1	0	0	0	0	0	0	0	0	0	0	0	0	0	0	0	0	0	0	0	0
174	M	57	53.6	172.4	18.03	2	1	4	4	0	0	0	0	0	1	0	0	0	0	0	0	0	0	0	0	0	0	0	2
175	M	75	64	174.7	20.97	1	2	15	1	0	0	0	0	1	0	0	0	0	0	0	0	0	0	0	0	0	0	0	1
176	F	71	53	150	23.56	1	1	16	4	0	0	0	0	0	0	0	0	0	0	0	0	0	0	0	0	0	0	0	0
177	F	62	53	158	21.23	2	1	1	2	0	0	0	0	0	1	0	0	0	0	1	0	0	0	0	0	0	0	0	1
178	F	64	58	155	24.14	2	1	1	5	0	0	0	0	0	1	0	0	0	0	0	0	0	0	0	0	0	0	0	0
179	F	66	49.4	152	21.38	1	1	1	3	0	0	0	0	1	1	0	0	0	0	0	0	0	0	0	0	0	0	0	0
180	M	67	69	160	26.95	1	1	1	2	0	0	0	0	0	1	0	0	0	0	0	0	0	0	0	0	0	0	0	0
181	M	54	66.45	168.7	23.35	1	1	2	6	0	0	0	0	0	0	0	0	0	0	0	0	0	0	0	0	0	0	0	2
182	M	82	64.1	157.7	25.77	4	2	20	3	0	0	0	0	0	1	0	0	0	0	0	0	0	0	0	1	0	0	0	0
183	M	64	55	161	21.22	1	1	1	3	0	0	0	0	0	1	0	0	0	0	0	0	0	0	0	0	0	0	0	1
184	F	81	41.7	150	18.53	1	2	1	5	0	0	0	0	1	1	0	0	0	0	0	0	0	0	0	1	0	0	0	0
185	F	54	42.5	153	18.16	2	1	1	4	0	0	0	0	0	0	0	0	0	0	0	0	0	0	0	0	0	0	0	0
186	M	77	71	160	27.73	1	2	1	1	0	0	0	0	0	1	0	0	0	0	0	0	0	0	0	0	0	0	0	2
187	M	77	71	160	27.73	1	1	1	1	0	0	0	0	0	1	0	0	0	0	0	0	0	0	0	0	0	0	0	2
188	M	74	86.4	173	28.87	2	1	29	5	0	0	0	0	1	0	0	0	0	0	0	0	0	0	0	0	0	0	0	0
189	M	72	69	172	23.32	2	2	4	5	0	0	0	0	1	1	0	1	1	0	0	0	0	0	0	0	0	0	0	1
190	M	72	40.7	158	16.3	2	1	1	11	0	0	0	0	0	0	0	0	0	0	0	0	0	0	0	0	0	0	0	0
191	F	80	53.6	155	22.31	2	1	3	3	0	0	0	0	0	1	0	0	0	0	1	0	0	0	0	0	0	0	0	0
192	M	34	47.4	163	17.84	1	1	1	2	0	0	0	0	0	0	0	0	0	0	0	0	0	0	0	0	0	0	0	0
193	F	72	66	152	28.57	2	2	1	3	0	0	0	0	0	1	0	0	0	0	1	0	0	0	0	0	0	0	0	0
194	F	31	39	143	19.07	1	1	6	6	0	0	0	0	0	0	0	0	0	0	0	0	0	0	0	0	0	0	0	0
195	F	63	58	150	25.78	1	1	9	1	0	0	0	0	1	1	0	0	0	0	0	0	0	0	0	0	0	0	0	0
196	M	47	65	165	23.88	1	2	6	1	0	0	0	0	0	0	0	0	0	0	0	0	0	0	0	0	0	0	0	2
197	M	76	63.21	163.7	23.59	2	2	1	1	0	0	0	0	0	1	0	0	0	0	1	0	0	0	0	0	0	0	0	0
198	M	72	69	172	23.32	2	2	4	3	0	0	0	0	1	1	0	1	1	0	0	0	0	0	0	0	0	0	0	1
199	F	63	58	150	25.78	1	1	11	3	0	0	0	0	1	1	0	0	0	0	0	0	0	0	0	0	0	0	0	0
201	M	73	75	162	28.58	2	1	2	5	0	0	0	0	1	1	0	1	0	0	1	0	0	0	0	1	0	0	0	0
202	F	85	56	146	26.27	1	2	1	1	0	0	0	0	0	1	0	0	0	0	0	0	0	0	0	0	0	0	0	0
203	M	59	65	170	22.49	2	1	1	4	0	0	0	0	0	0	0	0	0	0	0	0	0	0	0	0	0	0	0	0
205	M	54	61	175	19.92	2	2	1	1	0	0	0	0	0	0	0	0	0	0	0	0	0	0	0	0	0	0	0	1
206	F	71	40.9	153.9	17.27	1	1	1	1	0	0	0	0	0	0	0	0	0	0	0	0	0	0	0	0	0	0	0	0
207	M	76	79	166	28.67	2	1	1	1	0	0	0	0	0	0	0	0	0	0	0	0	0	0	0	0	0	1	0	0
208	M	78	60	167	21.51	2	2	1	6	0	0	0	0	0	1	0	0	0	0	0	0	0	0	0	0	0	0	0	1
209	F	77	50.1	149.3	22.48	1	2	1	2	0	0	0	0	0	1	1	1	0	0	0	0	0	0	0	0	0	0	0	0
210	F	77	64	147	29.62	1	1	1	2	0	0	0	0	0	1	0	0	0	0	1	0	0	0	0	0	0	0	0	0
211	F	76	44	145.1	20.9	1	2	1	1	0	0	0	0	0	1	0	0	0	0	0	0	1	0	0	0	0	0	0	0
212	M	28	54.2	165	19.91	2	1	1	12	0	0	0	0	0	0	0	0	0	0	0	0	0	0	0	0	0	0	0	0
213	M	46	67	172	22.65	2	2	2	3	0	0	1	5	0	0	0	0	0	0	0	0	0	0	0	0	0	0	0	0
214	M	69	67	165	24.61	1	2	1	13	0	0	0	0	1	0	1	0	0	0	0	0	0	0	0	0	1	0	0	2
216	F	71	60	154	25.3	2	1	1	3	0	0	0	0	0	1	0	0	0	0	0	0	0	0	0	0	0	0	0	0
217	M	56	66	172	22.31	1	1	5	10	0	0	0	0	0	0	0	0	0	0	0	0	0	0	0	1	0	0	0	0
218	F	73	30	118	21.55	2	1	1	9	1	1	1	1	0	0	0	0	0	0	0	0	0	0	0	0	1	0	0	0
219	M	85	57	168	20.2	1	2	1	1	0	0	0	0	0	0	0	0	0	0	0	0	0	0	0	0	0	0	0	0
220	F	73	30	118	21.55	2	1	1	9	1	1	1	1	0	0	0	0	0	0	0	0	0	0	0	0	1	0	0	0
221	F	72	60	142	29.76	2	1	1	4	0	0	0	0	0	0	0	0	0	0	1	0	0	0	0	0	0	0	0	0
222	F	31	47	153.9	19.84	1	1	3	2	0	0	0	0	0	0	0	0	0	0	0	0	0	0	0	0	0	0	0	0
223	F	73	30	118	21.55	2	1	1	9	1	1	1	1	0	0	0	0	0	0	0	0	0	0	0	0	1	0	0	0
225	F	69	60	150	26.67	1	2	1	1	0	0	0	0	0	1	0	0	0	0	0	0	0	0	0	0	0	0	0	0
226	F	77	43.5	150	19.33	4	2	1	2	0	0	0	0	1	1	0	1	0	0	1	0	0	0	0	0	0	0	0	0
227	F	74	34.6	144.5	16.57	2	1	1	7	1	1	1	1	0	0	0	0	0	0	1	0	0	0	0	0	0	0	0	0
228	F	74	59.8	153	25.55	2	2	1	1	0	0	1	5	0	1	0	0	0	0	0	0	0	0	0	0	0	0	0	1
229	F	83	49.2	155	20.48	1	1	1	4	0	0	0	0	0	0	1	0	0	0	0	0	0	0	0	1	0	0	0	0
230	F	66	61	160	23.83	4	1	1	1	0	0	0	0	0	1	1	1	0	0	0	0	0	0	0	0	0	0	0	0
231	M	56	74	168	26.22	4	1	1	10	0	0	0	0	0	0	0	1	0	0	0	0	0	0	0	0	0	0	0	2
232	M	61	76	170	26.3	2	1	1	3	0	0	0	0	0	1	0	0	0	0	0	0	0	0	0	0	0	0	0	2
233	F	82	42	140	21.43	2	1	1	4	0	0	0	0	0	1	0	0	0	0	1	0	0	0	0	0	0	0	0	0
234	F	78	55	147	25.45	1	1	1	3	0	0	0	0	1	0	0	0	0	0	0	0	0	0	0	0	0	0	0	0
235	F	88	60	160	23.44	1	1	1	6	1	1	1	1	0	1	0	0	0	0	1	0	0	0	0	0	0	0	0	0
236	M	61	60.1	159.9	23.51	1	1	1	2	0	0	0	0	0	0	0	0	0	0	0	0	0	0	0	0	0	0	0	0
237	F	88	60	160	23.44	1	1	1	8	1	1	1	1	0	1	0	0	0	0	1	0	0	0	0	0	0	0	0	0
238	M	85	49.75	150.7	21.91	1	2	6	1	0	0	0	0	0	0	0	0	0	0	0	0	0	0	0	0	0	0	0	0
239	F	57	54	153	23.07	2	1	4	13	0	0	0	0	0	1	0	0	0	0	0	0	0	0	0	0	0	0	0	0
240	F	57	60.1	154.6	25.15	1	2	19	1	0	0	0	0	1	1	0	0	0	0	0	0	0	0	0	1	1	0	0	0
241	M	59	78	176	25.18	1	2	6	1	0	0	0	0	0	1	0	0	0	0	0	0	0	0	0	0	0	0	0	1
243	F	76	53.5	148	24.42	1	1	8	7	0	0	0	0	0	0	0	0	0	0	0	0	0	0	0	0	0	0	0	0
244	M	70	69	174	22.79	2	2	2	1	0	0	0	0	0	0	0	0	0	0	1	0	0	0	0	0	0	0	0	1
245	M	77	81	171.3	27.6	1	1	1	3	0	0	0	0	0	0	0	1	0	0	0	0	0	0	0	0	0	0	0	0
246	M	75	72.7	170.1	25.13	1	2	9	1	0	0	0	0	0	1	0	0	0	0	0	0	0	0	0	0	0	0	0	0
247	M	74	49	168	17.36	2	1	31	4	0	0	0	0	0	0	0	0	0	0	0	0	0	0	0	0	0	0	0	0
248	M	47	76	176	24.54	1	1	8	2	0	0	0	0	0	0	0	0	0	0	0	0	0	0	0	0	0	0	0	0
249	M	74	49	168	17.36	2	1	31	4	0	0	0	0	0	0	0	0	0	0	0	0	0	0	0	0	0	0	0	0
250	M	81	50	158	20.03	1	2	31	1	0	0	0	0	0	0	0	0	0	0	0	0	0	0	0	0	0	0	0	0
251	M	47	76	176	24.54	1	1	8	2	0	0	0	0	0	0	0	0	0	0	0	0	0	0	0	0	0	0	0	0
252	M	52	66	159.2	26.04	2	1	11	2	0	0	0	0	0	1	1	0	0	0	0	0	0	0	0	0	0	0	0	0
253	F	20	57	158	22.83	1	1	12	4	0	0	0	0	0	0	0	0	0	0	0	0	0	0	0	0	0	0	0	0
254	F	79	51	141.7	25.4	1	1	15	5	0	0	0	0	1	1	1	0	0	0	0	0	0	0	0	0	0	0	0	0
255	F	86	62	148	28.31	1	2	8	7	0	0	0	0	1	1	0	0	0	0	0	0	0	0	0	0	0	0	0	0
256	M	61	79	181.9	23.88	2	1	9	5	0	0	0	0	0	0	0	0	0	0	1	0	0	0	0	0	0	0	0	1
257	F	81	51	146.5	23.76	1	2	26	1	0	0	0	0	0	1	0	0	0	0	0	0	0	0	0	0	0	0	0	0
259	F	46	65	159	25.71	1	2	35	1	0	0	0	0	0	1	0	0	0	0	0	0	0	0	0	0	0	0	0	0
260	M	62	77	166.4	27.81	1	2	15	1	0	0	0	0	0	1	0	0	0	0	0	0	0	0	0	0	0	0	0	0
261	F	70	51	146.3	23.83	4	2	9	3	0	0	0	0	0	0	1	0	0	0	0	0	0	0	0	0	0	0	0	0
262	F	57	44.7	147.6	20.52	2	1	14	15	0	0	0	0	0	0	0	0	0	0	0	0	0	0	0	0	0	0	0	0
263	F	80	41.8	152	18.09	2	1	17	9	0	0	0	0	0	0	0	0	0	0	1	0	0	0	0	0	0	0	0	0
264	F	80	41.8	152	18.09	2	1	17	2	1	1	1	1	0	0	0	0	0	0	1	0	0	0	0	0	0	0	0	0
265	M	91	58.4	160	22.81	2	2	29	1	0	0	0	0	0	1	0	0	0	0	0	0	0	0	0	0	0	0	0	0
266	F	74	59	145	28.06	1	1	20	3	0	0	0	0	0	1	0	0	0	0	0	0	0	0	0	0	0	0	0	0
268	F	48	69	163	25.97	2	2	36	1	0	0	0	0	0	0	0	0	0	0	0	0	0	0	0	0	0	0	0	0
270	F	79	64.35	146.1	30.15	1	2	35	1	0	0	0	0	0	1	0	0	0	0	0	0	0	0	0	0	0	0	0	0
272	M	54	83	175.2	27.04	99	2	30	1	0	0	0	0	0	1	0	0	0	0	0	0	0	0	0	0	0	0	0	2
273	M	52	75	167.6	26.7	1	1	18	2	0	0	0	0	0	0	0	0	0	0	1	0	0	0	0	0	1	0	0	1
274	F	82	50.5	150	22.44	2	2	8	5	0	0	1	5	1	0	0	0	0	0	1	0	0	0	0	0	0	0	0	0
275	F	78	46	145.3	21.79	2	1	8	10	0	0	0	0	0	1	0	0	0	0	0	0	0	0	0	0	0	0	0	0
276	F	70	69.2	163	26.05	2	1	7	12	0	0	0	0	1	0	0	0	0	0	0	0	0	0	0	0	0	0	0	0
277	F	77	53	149	23.87	1	1	10	2	0	0	0	0	1	1	0	1	0	0	0	0	0	0	0	0	0	0	0	0
278	F	79	57.75	146.4	26.94	2	1	21	5	0	0	0	0	0	1	1	0	0	0	1	0	0	0	0	0	0	0	0	0
279	M	81	74	166	26.85	99	2	30	1	0	0	0	0	0	0	0	0	0	0	0	0	0	0	0	0	0	0	0	1
280	M	59	71	164	26.4	1	1	9	7	0	0	0	0	0	1	0	0	0	0	0	0	0	0	0	0	0	0	0	0
281	F	78	44	143	21.52	1	1	5	11	0	0	0	0	0	0	0	0	0	0	1	0	0	0	0	0	0	0	0	0
282	F	70	53	148	24.2	1	2	17	1	0	0	0	0	0	0	0	0	0	0	0	0	0	0	0	0	0	0	0	0
283	M	84	57	169	19.96	2	2	17	1	0	0	0	0	1	1	0	0	0	0	0	0	0	0	0	0	0	0	0	1
285	M	43	65.6	174	21.67	2	2	9	8	0	0	0	0	0	1	0	0	0	0	0	0	0	0	0	0	0	0	0	2
286	F	69	59	161.2	22.71	1	2	18	1	0	0	0	0	1	1	1	0	0	0	0	0	0	0	0	0	0	0	0	0
287	F	78	75.2	156	30.9	1	2	27	1	0	0	0	0	1	1	0	0	0	0	0	0	0	0	0	0	0	0	0	0
288	M	60	62	174	20.48	1	2	13	2	0	0	0	0	0	0	0	0	0	0	0	0	0	0	0	1	0	0	0	1
289	M	74	47	162	17.91	1	2	26	1	0	0	0	0	0	0	0	0	0	0	0	0	0	0	0	0	0	0	0	1
290	M	60	66.7	170.7	22.89	2	1	24	8	0	0	0	0	1	0	0	0	0	0	1	0	0	0	0	0	0	0	0	1
291	F	80	70	156	28.76	2	1	16	13	0	0	0	0	1	1	0	0	0	0	1	0	0	0	0	0	0	0	0	0
292	M	85	75.5	165.4	27.6	1	2	16	1	0	0	0	0	0	0	0	0	0	0	0	0	0	0	0	0	0	0	0	0
293	F	39	61	164	22.68	2	1	11	9	0	0	0	0	0	0	0	0	0	0	0	0	0	0	0	0	0	0	0	0
294	M	38	82	176.5	26.32	1	1	4	20	0	0	0	0	0	0	0	0	0	0	0	0	0	0	0	0	0	0	0	1
295	F	70	68	155	28.3	1	2	21	1	0	0	0	0	1	1	1	0	0	0	0	0	0	0	0	0	0	0	0	0
296	M	75	59	167.6	21	1	1	8	7	0	0	0	0	0	0	0	1	0	0	0	0	0	0	0	0	0	0	0	0
297	M	70	78	164	29	1	1	5	39	0	0	0	0	0	1	0	0	0	0	1	0	0	0	0	0	0	0	0	0
298	F	84	49.2	144.2	23.66	1	2	20	1	0	0	0	0	0	1	0	0	0	0	0	0	0	0	0	0	0	0	0	0
299	M	72	65	168	23.03	1	2	19	1	0	0	0	0	0	1	0	0	0	0	0	0	0	0	0	0	0	0	0	0
300	F	86	61.45	150.8	27.02	2	1	21	5	0	0	0	0	1	1	0	0	0	0	1	0	0	0	0	0	0	0	0	0
301	M	66	64	171	21.89	2	1	34	6	0	0	0	0	0	1	0	0	0	0	1	0	0	0	0	0	0	0	0	1
302	M	76	56.25	162.7	21.25	1	1	8	1	0	0	0	0	0	1	0	0	0	0	0	0	0	0	0	0	0	0	0	1
303	F	64	33	151	14.47	2	2	8	9	0	0	0	0	0	0	0	0	0	0	0	0	0	0	0	0	1	0	0	0
304	F	69	69	146.5	32.15	1	1	16	4	0	0	0	0	1	1	0	0	0	0	0	0	0	0	0	0	0	0	0	0
305	F	59	61	154	25.72	1	2	16	1	0	0	0	0	0	1	0	0	0	0	0	0	0	0	0	0	0	0	0	0
306	M	54	71	177.9	22.43	1	1	6	1	0	0	0	0	0	0	0	0	0	0	1	0	0	0	0	0	1	0	0	0
307	F	73	69	155	28.72	1	1	7	5	0	0	0	0	0	1	0	0	0	0	0	0	0	0	0	0	0	0	0	0
308	F	74	46.9	150	20.84	1	2	11	1	0	0	0	0	0	1	0	0	0	0	0	0	0	0	0	0	0	0	0	0
309	M	60	62	174	20.48	1	1	8	16	0	0	0	0	0	0	0	0	0	0	0	0	0	0	0	1	0	0	0	1
310	M	78	46	152	19.91	1	1	40	20	0	0	0	0	0	1	0	0	0	0	0	0	0	0	0	0	0	0	0	0
311	M	71	73	166.9	26.21	1	1	15	4	0	0	0	0	1	1	1	0	0	0	0	0	0	0	0	0	0	0	0	0
312	F	26	43.95	156.5	17.94	1	1	11	12	0	0	0	0	0	0	0	0	0	0	0	0	0	0	0	0	0	0	0	0
313	F	68	58.65	150.4	25.93	1	2	25	1	0	0	0	0	0	1	0	0	0	0	0	0	0	0	0	0	0	0	0	0
314	M	65	53	155	22.06	1	2	22	1	0	0	0	0	0	0	0	0	0	0	1	0	0	0	0	0	0	0	0	1
315	M	65	53	155	22.06	1	1	3	5	0	0	0	0	0	0	0	0	0	0	1	0	0	0	0	0	0	0	0	1
316	M	64	55	167	19.72	2	2	5	1	0	0	0	0	0	0	0	0	0	0	0	0	0	0	0	0	0	0	0	0
317	M	83	61	159	24.13	1	2	17	1	0	0	0	0	0	1	0	0	0	0	0	0	0	0	0	0	0	0	0	0
318	M	65	53	155	22.06	1	1	18	2	0	0	0	0	0	0	0	0	0	0	1	0	0	0	0	0	0	0	0	1
319	M	65	53	155	22.06	1	1	19	5	0	0	0	0	0	0	0	0	0	0	1	0	0	0	0	0	0	0	0	1
320	M	76	38.8	157	15.74	4	2	7	1	0	0	0	0	1	1	0	0	0	0	0	0	0	0	0	0	0	0	0	0
321	M	64	71	165	26.08	2	1	9	7	1	1	1	1	1	1	0	0	0	0	1	0	0	0	0	0	0	0	0	0
322	F	79	64	160	25	2	1	5	4	0	0	0	0	1	1	0	0	0	0	1	0	1	0	0	0	0	0	0	0
323	M	78	58	169.9	20.09	2	1	14	3	0	0	0	0	0	0	0	0	0	0	1	0	0	0	0	0	0	0	0	1
324	F	77	54	152	23.37	99	2	10	1	0	0	0	0	0	1	0	0	0	0	0	0	0	0	0	0	0	0	0	0
325	M	73	61.3	158	24.56	2	1	6	9	0	0	0	0	0	0	0	0	0	0	0	0	0	0	0	0	0	0	0	0
326	F	61	62	151.9	26.87	4	2	6	1	0	0	0	0	0	1	0	0	0	0	0	0	0	0	0	0	0	0	0	0
327	F	66	45	154	18.97	1	1	11	2	0	0	0	0	0	0	0	0	0	0	0	0	0	0	0	0	0	0	0	0
328	F	63	69	160.9	26.65	1	2	16	1	0	0	0	0	0	1	0	0	0	0	0	0	0	0	0	0	0	0	0	0
329	M	51	59.1	174.2	19.48	1	1	14	10	0	0	0	0	0	0	0	0	0	0	1	0	0	0	0	0	0	0	0	2
330	M	72	89	169.4	31.01	1	1	12	2	0	0	0	0	1	1	0	1	0	0	0	0	0	0	0	0	0	0	0	2
331	M	77	92.5	174	30.55	1	1	6	4	0	0	0	0	0	1	0	0	0	0	0	0	0	0	0	0	0	0	0	1
332	F	70	57	154	24.03	1	1	5	4	0	0	0	0	0	0	0	0	0	0	0	0	0	0	0	0	0	0	0	0
333	M	73	70	161	27.01	1	1	15	2	0	0	0	0	1	1	0	0	0	0	0	0	0	0	0	0	0	0	0	0
334	F	70	75	152	32.46	1	2	12	1	0	0	0	0	1	0	0	0	0	0	0	0	0	0	0	0	0	0	0	1
335	M	80	75	168	26.57	1	1	10	4	0	0	0	0	1	1	0	1	0	0	0	0	0	0	0	0	0	0	0	0
336	F	61	67	154	28.25	1	1	10	6	0	0	0	0	0	1	0	0	0	0	0	0	0	0	0	0	0	0	0	0
337	M	83	64	166	23.23	1	1	9	7	0	0	0	0	1	1	0	0	0	0	0	0	0	0	0	0	0	0	0	0
338	F	75	60	150	26.31	2	1	18	2	0	0	1	5	1	1	0	0	0	0	1	0	0	0	0	0	0	0	0	2
339	F	67	62.1	158	24.88	1	2	15	1	0	0	0	0	1	1	1	0	0	0	0	0	0	0	0	0	0	0	0	0
340	M	82	58	168	20.55	2	1	3	4	0	0	0	0	1	1	0	0	0	0	0	0	0	0	0	0	0	0	0	2
341	M	75	65.05	159.1	25.7	4	2	8	15	0	0	0	0	1	0	0	0	0	0	1	0	0	0	0	0	0	0	0	1
342	M	83	64	166	23.23	1	1	12	7	0	0	0	0	1	1	0	0	0	0	0	0	0	0	0	0	0	0	0	0
343	M	53	50	164	18.59	2	2	12	2	0	0	0	0	0	0	0	0	0	0	0	0	0	0	0	0	0	0	0	2
344	F	91	40	150	17.78	1	1	12	6	0	0	0	0	0	1	0	0	0	0	0	0	0	0	0	0	0	0	0	0
345	F	60	49	152.3	21.12	1	2	22	1	0	0	0	0	0	0	0	0	0	0	0	0	0	0	0	0	0	0	0	0
346	F	89	40	147	18.51	1	1	10	3	0	0	0	0	0	0	0	0	0	0	0	0	0	0	0	0	0	0	0	0
347	M	69	77	160	30.08	1	2	12	1	0	0	0	0	0	1	0	0	0	0	0	0	0	0	0	0	0	0	0	0
348	M	54	86	174.6	28.21	2	1	27	6	0	0	0	0	0	0	0	0	0	0	1	0	0	0	0	0	0	0	0	0
349	F	68	54.4	155	22.64	4	2	12	14	0	0	0	0	1	1	0	0	0	0	0	0	0	0	0	0	0	0	0	0
350	M	57	76	171	25.99	2	1	14	4	0	0	0	0	0	0	0	0	0	0	0	0	0	0	0	0	0	0	0	1
351	M	65	69	167	24.74	2	2	22	1	0	0	0	0	1	1	0	0	0	0	0	0	0	0	0	0	0	0	0	1
352	M	66	62	162	23.62	1	2	18	1	0	0	0	0	1	0	0	0	0	0	0	0	0	0	0	0	0	0	0	0
353	M	54	73	165	26.81	1	1	10	2	0	0	0	0	0	0	0	0	0	0	0	0	0	0	0	0	0	0	0	2
354	M	72	49	161	18.9	2	2	15	1	0	0	0	0	0	0	0	0	0	0	1	0	0	0	0	0	0	0	0	0
355	M	61	73.8	172.1	24.92	4	1	11	1	0	0	0	0	1	1	0	0	0	0	0	0	0	0	0	0	0	0	0	0
356	M	57	68	169	23.81	2	2	21	1	0	0	0	0	0	1	0	0	0	0	1	0	0	0	0	0	0	0	0	1
357	M	73	87.2	163	32.82	2	2	37	8	0	0	0	0	0	0	0	0	0	0	0	0	0	0	0	0	0	0	0	1
359	F	69	52	150.1	23.08	1	2	13	1	0	0	0	0	1	1	0	0	0	0	0	0	0	0	0	0	0	0	0	0
360	F	71	74	154.8	30.88	1	2	19	1	0	0	0	0	0	1	0	0	0	0	0	0	0	0	0	0	0	0	0	0
361	F	75	56	147	25.92	1	1	30	6	0	0	0	0	0	1	0	0	0	0	0	0	0	0	0	0	0	0	0	0
362	F	75	56	147	25.92	1	1	4	6	0	0	0	0	0	1	0	0	0	0	0	0	0	0	0	0	0	0	0	0
363	M	55	55	161	21.22	1	2	32	1	0	0	0	0	1	1	0	0	0	0	1	0	1	1	0	0	1	0	0	0
364	M	75	64.25	161.1	24.76	1	2	29	1	0	0	0	0	0	1	0	0	0	0	0	0	0	0	0	0	0	0	0	0
365	M	70	62	165	22.77	4	2	19	2	0	0	1	5	0	1	0	0	0	0	0	0	0	0	0	0	0	0	0	1
366	M	70	62	165	22.77	4	2	19	2	0	0	1	5	0	1	0	0	0	0	0	0	0	0	0	0	0	0	0	1
367	F	84	39	142.1	19.31	2	1	8	17	0	0	0	0	0	1	1	0	0	0	1	0	0	0	0	0	0	0	0	0
368	M	57	62	178	19.57	1	1	15	8	0	0	0	0	0	0	0	0	0	0	1	0	0	0	0	0	0	0	0	1
369	M	50	73	174	24.11	1	2	15	1	0	0	0	0	0	0	0	0	0	0	0	0	0	0	0	0	0	0	0	2
370	F	70	47	155	19.56	1	2	25	1	0	0	0	0	0	1	0	0	0	0	0	0	0	0	0	0	0	0	0	0
371	F	58	55.2	164.2	20.47	1	1	6	2	0	0	0	0	0	1	0	0	0	0	0	0	0	0	0	1	0	0	0	0
372	F	77	51.8	168	18.35	4	1	10	15	0	0	0	0	1	1	0	0	0	0	1	0	0	0	0	1	0	0	0	0
373	M	67	83.2	180	25.68	99	2	15	2	0	0	0	0	0	1	0	0	0	0	0	0	0	0	0	0	0	0	0	0
374	F	39	74	161	28.55	1	2	20	4	0	0	0	0	0	1	0	0	0	0	0	0	0	0	0	0	1	0	0	0
375	F	77	51.8	168	18.35	4	1	10	15	0	0	0	0	1	1	0	0	0	0	1	0	0	0	0	1	0	0	0	0
376	F	73	58	153	24.78	1	2	16	1	0	0	0	0	0	0	1	0	0	0	0	0	0	0	0	0	0	0	0	0
377	M	82	65.4	159.2	25.8	1	2	13	1	0	0	0	0	0	1	0	0	0	0	0	0	0	0	0	0	0	0	0	0
378	M	80	65	166	23.59	2	1	28	7	0	0	0	0	0	1	0	0	0	0	1	0	0	0	0	0	0	0	0	1
379	F	56	42	151	18.42	2	2	20	3	0	0	0	0	0	0	0	0	0	0	1	0	0	0	0	0	0	0	0	0
380	M	67	68.4	171	23.39	1	2	18	1	0	0	0	0	1	1	0	0	0	0	0	0	0	0	0	0	0	0	0	0
381	F	76	56	146	26.27	1	2	16	1	0	0	0	0	0	1	0	0	0	0	0	0	0	0	0	0	0	0	0	0
382	F	56	42	151	18.42	2	2	20	3	0	0	0	0	0	0	0	0	0	0	1	0	0	0	0	0	0	0	0	0
383	M	48	88.3	170	30.66	1	2	20	1	0	0	0	0	0	0	0	0	0	0	0	0	0	0	0	0	0	0	0	2
384	M	66	68	171.3	23.17	1	2	16	1	0	0	0	0	1	1	1	0	0	0	0	0	0	0	0	0	0	0	0	0
385	F	67	58	152	25.1	1	2	18	1	0	0	0	0	0	1	0	0	0	0	0	0	0	0	0	0	0	0	0	0
386	M	70	68	163	25.59	1	1	10	2	0	0	0	0	0	0	0	0	0	0	0	0	0	0	0	0	0	1	0	0
387	M	70	51	167	18.29	2	1	20	1	0	0	0	0	0	1	0	1	0	0	0	0	0	0	0	1	0	0	0	1
388	F	80	53.8	154	22.69	2	1	11	1	0	0	0	0	0	0	0	0	0	0	0	0	1	0	0	0	0	0	0	0
390	F	77	51.8	168	18.35	4	1	42	15	0	0	0	0	1	1	0	0	0	0	1	0	0	0	0	1	0	0	0	0
391	F	75	58	159	22.94	99	1	11	6	0	0	0	0	0	1	0	0	0	0	1	0	0	0	0	0	0	0	0	0
392	F	82	47.3	145	22.5	1	1	14	10	0	0	0	0	1	1	1	0	0	0	0	0	1	0	0	1	0	0	0	0
393	M	68	62.5	170	21.63	4	1	11	3	0	0	0	0	1	1	0	0	0	0	0	0	0	0	0	0	0	0	0	1
394	F	57	57.1	145.3	27.05	1	2	19	1	0	0	0	0	0	1	0	0	0	0	0	0	0	0	0	0	0	0	0	0
395	F	72	56.5	140.8	28.5	2	2	8	6	1	1	1	1	1	1	1	0	0	0	0	0	0	0	0	0	0	0	0	2
396	M	53	92	175	30.04	2	1	7	3	0	0	0	0	0	1	0	0	0	0	0	0	0	0	0	0	0	0	0	1
397	M	69	78	168	27.64	1	1	46	5	0	0	0	0	1	1	0	0	0	0	0	0	0	0	0	0	0	0	0	1
398	F	82	54.05	148.4	25.54	2	2	10	1	0	0	0	0	0	1	0	0	0	0	1	0	0	0	0	0	0	0	0	0
399	F	65	48	147.3	22.12	99	1	7	8	0	0	0	0	0	1	0	0	0	0	1	0	0	0	0	0	0	0	0	0
400	M	53	82	166.6	29.54	1	2	18	1	0	0	0	0	1	1	0	0	0	0	0	0	0	0	0	0	0	0	0	0
401	F	71	60	157	24.34	2	1	7	3	0	0	0	0	0	1	0	0	0	0	1	0	0	0	0	0	1	0	0	0
402	M	77	47	157.2	19.02	1	1	37	4	0	0	0	0	0	0	0	0	0	0	0	0	0	0	0	0	0	0	0	0
403	F	79	53	155	22.06	1	1	20	4	0	0	0	0	0	0	0	1	0	0	0	0	0	0	0	0	0	1	0	0
404	F	65	78	161	30.09	1	2	16	1	0	0	0	0	0	1	0	0	0	0	0	0	0	0	0	0	0	0	0	0
405	F	62	53	158	21.23	1	2	12	1	0	0	0	0	0	0	0	0	0	0	0	0	0	0	0	0	1	0	0	0
406	M	77	64.4	165	2.65	4	2	4	5	0	0	0	0	1	1	0	0	0	0	0	0	0	0	0	0	0	0	0	0
407	M	56	54.7	160	21.37	2	2	14	3	0	0	0	0	1	0	0	0	0	0	0	0	0	0	0	0	0	0	0	2
408	M	63	61	169	21.36	2	1	11	5	0	0	0	0	1	1	0	0	0	0	0	0	0	0	0	0	0	0	0	0
409	F	54	58	152.9	24.81	1	2	6	5	0	0	0	0	0	1	0	0	0	0	0	0	1	0	0	0	0	0	0	0
410	F	64	50	151	21.93	1	2	15	1	0	0	0	0	0	1	0	0	0	0	0	0	0	0	0	0	0	0	0	0
411	F	91	36.2	148	16.53	1	1	2	7	0	0	0	0	0	0	0	0	0	0	1	0	0	0	0	0	0	0	0	0
412	F	52	53	166.4	19.14	2	1		15	0	0	0	0	0	0	0	0	0	0	1	0	1	0	0	0	0	0	0	0
413	M	63	73	166	26.49	1	2	16	1	0	0	0	0	1	1	0	0	0	0	0	0	0	0	0	0	0	0	0	1
414	M	50	91	174.8	29.78	1	2	16	1	0	0	0	0	0	1	0	0	0	0	0	0	0	0	0	0	0	0	0	0
415	M	65	50	159	19.78	4	2	3	2	0	0	0	0	1	1	1	0	0	0	0	0	0	0	0	0	0	0	0	0
416	M	82	63.7	166.5	22.98	1	2	17	1	0	0	0	0	1	1	0	0	0	0	0	0	0	0	0	0	0	0	0	2
418	M	72	53	168	18.78	1	2	26	1	0	0	0	0	0	1	1	0	0	0	0	0	0	0	0	0	0	0	0	1
419	F	53	61	160	23.83	2	2	15	1	0	0	0	0	0	0	0	0	0	0	1	0	0	0	0	0	0	0	0	0
420	M	47	70	170	24.22	2	1	16	11	2	1	1	1	0	0	1	0	0	0	1	0	0	0	0	0	0	0	0	1
421	M	81	66	164	24.54	1	1	6	10	1	1	1	1	0	1	0	0	0	0	0	0	0	0	0	0	0	0	0	2
422	M	72	66.7	168	23.63	2	1	12	5	0	0	0	0	1	1	0	0	0	0	0	0	0	0	0	0	0	0	0	1
423	F	70	55	154	23.19	1	2	20	1	0	0	0	0	0	0	0	0	0	0	0	0	0	0	0	0	0	0	0	0
424	F	79	64	148	29.22	2	1	6	4	0	0	0	0	1	1	0	0	0	0	0	0	0	0	0	0	0	0	0	0
425	F	70	53	150	23.56	2	2	27	1	0	0	0	0	0	1	0	0	0	0	0	0	0	0	0	0	0	0	0	0
426	F	79	49.9	162	19.01	2	1	5	4	0	0	0	0	0	1	0	0	0	0	1	0	0	0	0	0	0	0	0	0
428	M	90	61.5	175	20.08	2	2	7	2	0	0	0	0	0	1	0	0	0	0	1	0	0	0	0	0	0	0	0	1
429	F	59	79	170	27.34	1	2	11	1	0	0	0	0	0	1	0	0	0	0	0	0	0	0	0	0	0	0	0	0
430	F	67	70	151.4	30.54	1	2	29	1	0	0	0	0	0	1	0	0	0	0	0	0	0	0	0	0	0	0	0	0
431	M	75	69	166.4	24.92	1	2	29	1	0	0	0	0	1	1	0	0	0	0	0	0	0	0	0	0	0	0	0	0
432	M	70	59	155.4	24.43	2	2	12	1	0	0	0	0	0	1	0	0	0	0	0	0	0	0	0	0	0	0	0	1
433	M	64	72	172	24.34	2	1	11	7	0	0	0	0	1	1	0	0	0	0	1	0	1	0	0	0	0	0	0	1
434	F	54	68	155.4	28.16	1	2	34	1	0	0	0	0	0	1	0	0	0	0	0	0	0	0	0	0	0	0	0	0
435	M	67	58.1	170	20.1	2	2	3	8	0	0	0	0	1	1	0	1	0	0	0	0	0	0	0	0	0	0	0	0
438	M	63	56.6	163	21.3	2	1	8	2	0	0	0	0	1	1	0	0	0	0	0	0	0	0	0	0	0	0	0	2
439	M	43	74	180	22.84	1	1	7	7	0	0	0	0	0	0	0	0	0	0	0	0	0	0	0	0	0	0	0	0
440	F	68	67	162	25.53	1	1	7	2	4	1	1	1	0	0	0	0	0	0	0	0	0	0	0	0	0	0	0	0
441	F	43	61	153	26.06	1	1	8	5	0	0	0	0	0	0	0	0	0	0	0	0	0	0	0	0	0	0	0	0
442	M	54	74	170	25.61	1	2		3	0	0	0	0	0	0	0	1	0	0	0	0	0	0	0	0	0	0	0	2
443	M	42	104	176	33.57	4	2	4	2	0	0	0	0	0	1	1	0	0	0	0	0	0	0	0	0	0	0	0	2
444	M	49	70	162	26.67	1	1	9	2	0	0	0	0	1	1	0	0	0	0	1	0	0	0	0	0	0	0	0	1
445	F	75	43.55	141.7	21.69	1	1	10	3	0	0	0	0	0	0	0	0	0	0	0	0	0	0	0	0	0	0	0	0
446	M	67	55.2	177	17.62	2	1	2	3	0	0	0	0	1	1	0	1	0	0	1	0	0	0	0	0	0	0	0	2
447	F	80	47	148	21.46	1	1		1	0	0	0	0	0	1	0	0	0	0	0	0	0	0	0	0	0	0	0	0
448	F	79	57.5	145	27.35	2	1		2	0	0	0	0	1	1	0	0	0	0	0	0	0	0	0	0	0	0	0	0
449	F	50	64	156	26.3	2	1	7	1	0	0	0	0	0	1	0	0	0	0	1	0	0	0	0	0	0	1	0	0
450	F	81	47.3	145	22.5	1	1	6	7	0	0	0	0	1	1	1	0	0	0	0	0	0	0	0	0	0	0	0	0
451	F	32	59	159	23.34	2	1	24	1	0	0	0	0	0	0	0	0	0	0	0	0	0	0	0	0	0	0	0	0
452	M	76	60	169	21.01	2	1	11	11	0	0	0	0	1	1	0	0	0	0	1	0	0	0	0	0	0	0	0	0
453	M	68	73	176	23.57	1	1	13	8	0	0	0	0	1	1	0	0	0	0	0	0	1	0	0	0	0	0	0	1
454	F	59	66	152	28.57	1	2	21	1	0	0	0	0	0	1	1	0	0	0	0	0	0	0	0	0	0	0	0	0
455	F	35	57	161	21.99	1	2	19	1	0	0	0	0	0	0	0	0	0	0	0	0	0	0	0	0	0	0	0	0
457	M	76	59	169	20.66	2	1	6	5	0	0	0	0	1	0	0	0	0	0	0	0	0	0	0	0	0	0	0	0
458	M	55	69.2	165.2	25.36	1	1	10	2	0	0	0	0	0	1	0	0	0	0	0	0	0	0	0	0	0	0	0	2
459	M	79	75	163	28.23	1	1	9	8	0	0	0	0	1	1	0	0	0	0	0	0	0	0	0	0	0	0	0	0
460	M	63	69	170	23.88	2	2	6	21	0	0	0	0	0	0	0	0	0	0	0	0	0	0	0	0	0	0	0	0
461	M	81	74.1	173	24.76	1	2	2	1	0	0	0	0	0	1	0	0	0	0	0	0	0	0	0	0	0	0	0	0
462	M	49	70	162	26.67	1	1	16	9	0	0	0	0	1	1	0	0	0	0	1	0	0	0	0	0	0	0	0	1
463	M	49	70	162	26.67	1	1	16	9	0	0	0	0	1	1	0	0	0	0	1	0	0	0	0	0	0	0	0	1
464	M	84	61.6	159.7	24.15	2	1	3	6	0	0	0	0	0	1	0	0	0	0	1	0	0	0	0	0	0	0	0	0
466	M	74	56	160	21.88	1	1	22	8	1	1	1	1	1	1	0	0	0	0	0	0	0	0	0	0	0	0	0	0
467	M	55	89	176	28.73	2	1	12	2	0	0	0	0	0	0	0	0	0	0	1	0	0	0	0	0	0	0	0	1
468	M	84	68.3	175	22.3	2	1	18	3	0	0	0	0	0	0	0	0	0	0	1	0	0	0	0	0	0	0	0	1
469	F	74	37.4	140	19.08	1	1	12	7	1	1	1	1	0	0	0	0	0	0	0	0	0	0	0	0	0	0	0	0
470	F	41	56.9	160	22.23	1	2	4	2	0	0	0	0	0	0	0	0	0	0	1	0	0	0	0	0	0	0	0	2
471	F	74	37.4	140	19.08	1	1	12	7	1	1	1	1	0	0	0	0	0	0	0	0	0	0	0	0	0	0	0	0
472	M	73	64.6	170	22.35	1	2	12	14	0	0	0	0	1	1	0	0	0	0	0	0	0	0	0	0	0	0	0	1
473	M	61	58.2	178	18.37	1	1	15	5	0	0	0	0	1	1	0	0	0	0	0	0	0	0	0	0	0	0	0	0
474	M	61	58.2	178	18.37	1	2	4	3	1	1	1	1	1	1	0	0	0	0	0	0	0	0	0	0	0	0	0	0
475	F	40	55	158	22.03	1	2	6	1	0	0	0	0	0	0	0	0	0	0	0	0	0	0	0	0	0	0	0	0
476	F	66	46	141	23.14	99	1	27	2	0	0	0	0	0	0	0	0	0	0	1	0	0	0	0	0	1	0	0	0
477	M	39	79	172.8	26.46	2	1	8	5	0	0	0	0	0	0	0	0	0	0	1	0	0	0	0	0	0	0	0	2
478	F	76	71	155	29.55	2	1	21	1	0	0	0	0	1	0	0	0	0	0	1	0	0	0	0	0	0	0	0	0
479	F	80	55.3	151.1	24.22	2	1	5	13	0	0	0	0	1	1	0	1	0	0	1	0	0	0	0	0	0	0	0	0
481	M	54	100	183	29.86	2	1	9	2	0	0	0	0	0	0	0	0	0	0	1	0	0	0	0	0	0	0	0	0
482	M	54	100	183	29.86	2	1	9	2	0	0	0	0	0	0	0	0	0	0	1	0	0	0	0	0	0	0	0	0
483	M	63	53	155	22.06	1	1	5	4	0	0	0	0	0	1	0	0	0	0	0	0	0	0	0	0	0	0	0	0
485	M	63	53	155	22.06	1	2	8	5	0	0	0	0	0	1	0	0	0	0	0	0	0	0	0	0	0	0	0	0
486	F	84	55.6	155	23.14	99	2	8	3	0	0	0	0	1	1	0	0	0	0	1	0	0	0	0	0	0	0	0	0
487	F	43	68.3	161	26.35	1	1	8	9	0	0	0	0	0	0	0	0	0	0	0	0	0	0	0	0	1	0	0	0
488	F	43	68.3	161	26.35	1	1	9	5	1	1	1	1	0	0	0	0	0	0	0	0	0	0	0	0	1	0	0	0
489	F	78	64.7	161	24.96	2	1	21	4	0	0	0	0	1	1	0	0	0	0	0	0	0	0	0	0	0	0	0	0
490	F	86	53	157	21.5	2	1	6	2	0	0	0	0	0	1	0	0	0	0	0	0	0	0	0	0	0	0	0	0
491	M	57	62.6	174	20.68	1	1	4	1	0	0	0	0	0	1	0	0	0	0	1	0	0	0	0	0	1	1	0	0
493	M	66	61.4	166.3	22.2	4	2	6	2	0	0	0	0	1	1	0	0	0	0	0	0	0	0	0	0	0	0	0	2
494	M	73	62	154	26.14	99	2	2	1	0	0	0	0	0	1	0	0	0	0	0	0	0	0	0	0	0	0	0	0
495	M	61	71	168	25.16	1	1	8	6	0	0	0	0	0	1	0	0	0	0	1	0	1	0	0	0	0	0	0	2
496	M	70	58	167	20.8	2	1	10	8	0	0	0	0	0	1	0	0	0	0	0	0	0	0	0	0	0	0	0	0
497	M	63	67.3	168	23.84	2	1	11	3	0	0	0	0	0	0	0	0	0	0	1	0	0	0	0	0	0	0	0	0
498	F	52	52	152	22.51	1	2	25	1	0	0	0	0	0	0	0	0	0	0	0	0	0	0	0	0	0	0	0	0
499	F	88	40	156	16.44	1	1		7	0	0	0	0	1	1	0	0	0	0	0	0	0	0	0	0	0	0	0	0
500	F	35	51	155	21.23	2	2	21	1	0	0	0	0	0	0	0	0	0	0	0	0	0	0	0	0	0	0	0	0
501	F	67	71	158.8	28.16	1	2	14	1	0	0	0	0	1	1	0	0	0	0	0	0	0	0	0	0	0	0	0	0
502	M	75	66.9	169	23.42	2	2	10	1	0	0	0	0	0	0	0	0	0	0	0	0	0	0	0	0	0	0	0	2
503	M	67	62.4	170	21.59	2	2	9	9	0	0	0	0	1	1	0	0	0	0	0	0	0	0	0	0	0	0	0	1
504	M	59	49.4	155	20.56	99	2	4	8	0	0	0	0	1	1	0	0	0	0	0	0	0	0	0	0	1	0	0	0
505	F	70	54	154	22.77	1	2	27	7	0	0	0	0	0	1	0	0	0	0	0	0	0	0	0	0	0	0	0	0
506	F	76	54.34	156.4	22.21	2	2	14	3	0	0	0	0	0	1	0	0	0	0	0	0	0	0	0	0	0	0	0	0
507	M	73	75	170	25.95	2	2	7	3	0	0	0	0	1	1	0	1	0	0	0	0	0	0	0	1	0	0	0	0
508	F	56	61	158	24.44	4	2	3	1	0	0	0	0	0	1	0	0	0	0	0	0	0	0	0	0	0	0	0	2
509	M	71	65	161	25.08	1	2	19	1	0	0	0	0	0	1	0	0	0	0	0	0	0	0	0	0	0	0	0	0
510	M	72	78	178	24.62	1	2	20	1	0	0	0	0	0	0	0	0	0	0	0	0	0	0	0	0	0	0	0	2
511	F	70	49.9	146	23.41	2	1	9	4	0	0	0	0	0	1	0	0	0	0	0	0	0	0	0	0	0	0	0	0
512	M	74	63	159	24.92	1	2	32	1	0	0	0	0	0	1	0	0	0	0	0	0	0	0	0	0	0	0	0	0
513	F	51	54	152.3	23.28	1	2	18	1	0	0	0	0	0	0	0	0	0	0	0	0	0	0	0	0	0	0	0	0
514	M	78	73.1	167.7	25.99	2	2	14	1	0	0	0	0	1	0	0	0	0	0	0	0	0	0	0	0	0	0	0	1
515	M	67	78	164	29	2	2		3	0	0	0	0	0	1	0	0	0	0	0	0	1	0	0	0	0	0	0	1
516	M	60	52.1	163.3	19.54	4	2	2	1	0	0	0	0	1	0	0	0	0	0	0	0	0	0	0	0	0	0	0	2
517	M	73	49.6	172	16.77	1	2	17	8	0	0	0	0	0	1	0	0	0	0	0	0	0	0	0	0	0	0	0	0
518	M	63	67.3	168	23.84	2	1		2	0	0	0	0	0	0	0	0	0	0	0	0	0	0	0	0	0	0	0	1
521	M	83	70	172	23.66	1	2	30	1	0	0	0	0	1	1	0	0	0	0	0	0	0	0	0	0	0	0	0	1
523	M	81	60	162	22.86	2	1	8	5	0	0	0	0	0	0	0	0	0	0	0	0	0	0	0	1	0	0	0	0
524	M	71	71.4	166.4	25.79	2	2	9	2	0	0	0	0	0	1	0	1	0	0	0	0	0	0	0	0	0	0	0	2
525	M	65	90.4	173.1	30.17	4	2	5	3	0	0	0	0	0	1	0	0	0	0	0	0	0	0	0	0	0	0	0	0
526	F	85	60.8	159	24.05	1	1		3	0	0	0	0	1	1	0	0	0	0	0	0	1	0	0	0	0	0	0	0
527	M	70	63	178	19.88	1	2		2	0	0	0	0	0	1	0	0	0	0	0	0	0	0	0	0	0	0	0	2
528	M	81	60	162	22.86	2	2	1	4	3	1	1	1	0	0	0	0	0	0	0	0	0	0	0	1	0	0	0	0
529	M	42	80.8	175	26.38	4	2	1	1	0	0	0	0	0	1	0	0	0	0	0	0	0	0	0	0	0	0	0	2
530	M	83	70	172	23.66	1	1	19	5	0	0	0	0	1	1	0	0	0	0	0	0	0	0	0	0	0	0	0	1
531	M	75	91	173	30.41	1	2	31	1	0	0	0	0	0	1	0	0	0	0	0	0	0	0	0	0	0	1	0	0
532	M	64	52	169.3	18.14	1	1	16	1	0	0	0	0	0	0	0	0	0	0	0	0	0	0	0	0	0	0	0	0
533	M	85	48.9	162	18.63	2	2	8	5	1	1	1	1	1	1	0	1	0	0	0	0	0	0	0	0	0	0	0	0
534	F	75	34	140	17.35	1	1	11	2	0	0	0	0	0	0	0	0	0	0	0	0	0	0	0	0	0	0	0	0
535	F	89	53	156	21.78	2	2		4	0	0	0	0	1	0	0	0	0	0	0	1	0	0	0	0	0	0	0	0
536	M	78	58.05	163.4	21.74	1	2	19	1	0	0	0	0	0	0	0	0	0	0	0	0	0	0	0	0	0	0	0	0
537	M	48	80	180	24.69	2	2	15	2	0	0	0	0	0	0	0	0	0	0	0	0	0	0	0	0	0	0	0	0
539	M	72	76.85	172.6	25.8	2	1	10	7	0	0	0	0	0	1	0	0	0	0	0	0	0	0	0	0	0	0	0	0
540	M	66	58.1	170	20.1	4	2	5	8	0	0	0	0	1	0	0	0	0	0	0	0	0	0	0	1	0	0	0	0
541	M	66	51	160	19.92	1	2	34	1	0	0	0	0	1	0	0	0	0	0	0	0	0	0	0	0	1	0	0	2
543	M	82	58	168	20.55	2	2		3	0	0	0	0	1	1	0	0	0	0	0	0	1	0	0	0	0	0	0	1
544	M	76	51	165	18.73	1	1	7	11	0	0	0	0	0	1	0	0	0	0	0	0	0	0	0	0	0	0	0	1
545	M	76	54	155	22.48	1	2	8	2	0	0	0	0	0	1	0	0	0	0	0	0	0	0	0	0	0	0	0	1
546	F	76	68	155	28.3	99	2	5	1	0	0	1	5	1	1	1	0	0	0	0	0	1	0	0	0	0	0	0	0
547	M	63	60	159	23.3	2	2	7	3	0	0	0	0	0	0	0	1	0	0	0	0	0	0	0	0	0	0	0	1
548	F	69	49.5	152	21.42	2	1	14	16	0	0	0	0	0	1	0	0	0	0	0	0	0	0	0	0	0	0	0	0
549	F	73	47.15	138.8	24.47	2	2	14	1	0	0	1	5	1	1	0	1	0	0	0	0	1	0	0	0	0	0	0	0
550	M	72	62.5	167	22.41	2	1	10	4	0	0	0	0	1	1	0	0	0	0	0	0	0	0	0	0	0	0	0	1
551	M	29	73.3	181	22.37	2	2	11	4	0	0	0	0	0	0	0	0	0	0	0	0	0	0	0	0	0	0	0	0
552	F	60	151	48	21.05	1	2	20	1	0	0	0	0	1	1	0	0	0	0	0	0	0	1	0	0	0	0	0	0
553	M	62	52	164	19.33	2	1		3	0	0	0	0	0	1	0	0	0	0	0	0	0	0	0	0	0	0	0	1
554	M	70	62	167	22.23	1	2	16	1	0	0	0	0	0	1	0	0	0	0	0	0	0	0	0	0	0	0	0	1
555	F	83	54.7	162	20.84	2	1	4	1	0	0	0	0	0	0	0	0	0	0	0	0	0	0	0	0	0	0	0	0
556	M	60	69	171	23.6	1	2	18	1	0	0	0	0	1	1	0	0	0	0	0	0	0	0	0	0	0	0	0	1
557	M	65	155	178	48.92	2	1	21	1	0	0	0	0	1	1	0	0	0	0	0	0	0	0	0	0	0	0	0	0
558	M	61	69	169	24.16	1	1	27	9	0	0	0	0	1	1	0	0	0	0	0	0	0	0	0	0	0	0	0	0
559	F	58	60	152	25.97	2	1		1	0	0	0	0	0	0	0	0	0	0	0	0	0	0	0	0	1	0	0	0
560	F	64	54.5	156	22.39	2	1	6	5	0	0	0	0	0	0	0	0	0	0	0	0	0	0	0	0	0	0	0	0
561	F	37	53	157.8	21.28	99	2	21	1	0	0	0	0	0	0	0	0	0	0	0	0	0	0	0	0	0	0	0	0
562	F	82	43	123.5	28.19	4	2	6	2	0	0	0	0	0	0	0	0	0	0	0	0	0	0	0	0	0	0	0	0
563	M	47	58	175	18.94	4	2	2	3	0	0	0	0	0	0	0	1	0	0	0	0	0	0	0	0	0	0	0	2
564	M	68	62	169	21.71	2	1	3	8	0	0	0	0	0	0	0	0	0	0	0	0	0	0	0	0	0	0	0	0
565	F	54	52.3	159	20.69	2	2	6	6	0	0	0	0	0	0	0	0	0	0	1	0	0	0	0	0	0	0	0	1
566	M	82	71	172	24	1	2	20	1	0	0	0	0	0	0	0	0	0	0	0	0	0	0	0	0	0	0	0	0
567	F	37	53	157.8	21.28	99	1	33	17	0	0	0	0	0	0	0	0	0	0	0	0	0	0	0	0	0	0	0	0
568	F	77	89	157	36.11	1	1	15	1	0	0	0	0	0	1	0	0	0	0	0	0	0	0	0	0	0	0	0	0
569	M	80	72.3	171.8	24.5	2	1	1	8	0	0	0	0	0	0	0	0	0	0	1	0	0	0	0	0	0	0	0	1
570	M	69	75	173	25.06	1	2	29	1	0	0	0	0	1	0	0	0	0	0	0	0	0	0	0	0	0	0	0	0
571	M	54	75	167.3	26.8	4	2	9	1	0	0	0	0	0	1	0	0	0	0	0	0	0	0	0	0	0	0	0	2
572	F	83	36.3	140	18.52	2	1	12	9	0	0	0	0	0	0	0	0	0	0	1	0	0	0	0	0	0	0	0	0
574	F	79	49	143.9	23.66	1	2	19	1	0	0	0	0	0	1	0	0	0	0	0	0	0	0	0	0	0	0	0	0
575	M	30	61	170	21.11	1	1	24	4	0	0	0	0	0	0	0	0	0	0	0	0	0	0	0	0	0	0	0	2
576	M	74	62	157	25.15	1	1	4	5	0	0	0	0	0	0	0	0	0	0	0	0	0	0	0	0	0	0	0	1
577	M	74	45	151	19.74	1	1		3	0	0	0	0	1	1	0	0	0	0	0	0	0	0	0	0	0	0	0	0
578	F	50	59.2	163	22.28	1	2	3	4	0	0	0	0	0	1	0	1	0	0	0	0	0	0	0	0	0	0	0	0
580	F	88	50.55	146.3	23.62	2	1	8	2	0	0	0	0	1	0	0	0	0	0	1	0	0	0	0	0	0	0	0	0
581	M	74	75	170.7	25.74	2	1	27	4	0	0	0	0	0	0	0	0	0	0	0	0	0	0	0	0	0	0	0	1
582	M	43	164.3	56.5	20.93	1	1	6	4	0	0	0	0	0	0	0	0	0	0	0	0	0	0	0	0	0	0	0	2
584	M	37	87	172.5	29.24	2	2	21	3	0	0	0	0	0	1	0	0	0	0	0	0	0	0	0	0	0	0	0	0
586	M	50	67	170	23.18	1	2	22	1	0	0	0	0	0	0	0	0	0	0	0	0	0	0	0	0	0	0	0	0
587	M	92	56.5	163	21.27	1	2	17	4	0	0	0	0	1	0	0	0	0	0	1	0	0	0	0	0	0	0	0	0
588	F	80	43	155	17.9	2	1	5	6	0	0	0	0	0	0	0	0	0	0	1	0	0	0	0	0	0	0	0	0
589	F	76	49	149	22.07	1	2	25	1	0	0	0	0	1	1	0	0	0	0	0	0	0	0	0	0	0	0	0	0
590	F	78	51.6	144.1	24.85	1	2	15	1	0	0	0	0	0	1	0	0	0	0	0	0	0	0	0	0	0	0	0	0
591	M	72	61.4	165	22.55	2	2	2	3	0	0	0	0	1	1	0	0	0	0	0	0	1	0	0	0	0	0	0	0
592	F	53	62	160	24.22	1	2	15	1	0	0	0	0	0	0	0	0	0	0	0	0	0	0	0	0	0	0	0	0
593	F	59	44	148	20.09	1	1	9	6	0	0	0	0	0	0	0	0	0	0	0	0	0	0	0	0	0	0	0	0
594	M	50	67	170	23.18	1	1	13	4	0	0	0	0	0	0	0	0	0	0	0	0	0	0	0	0	0	0	0	0
595	F	38	58	153.8	24.52	1	2	17	1	0	0	0	0	0	0	0	0	0	0	0	0	0	0	0	0	0	0	0	0
596	M	83	50	161	19.29	2	1		5	0	0	0	0	1	0	0	0	0	0	0	0	0	0	0	0	0	0	0	0
597	M	72	62	164	23.05	4	2	3	2	0	0	0	0	1	0	0	0	0	0	0	0	0	0	0	0	0	0	0	1
598	M	53	64	162	24.39	2	1		4	0	0	0	0	0	0	0	0	0	0	1	0	0	0	0	0	0	0	0	0
599	M	84	59	163.4	22.1	2	1	8	4	0	0	0	0	0	1	0	0	0	0	0	0	0	0	0	0	0	0	0	2
600	M	79	67.4	180	20.8	2	1	8	6	0	0	0	0	0	1	0	0	0	0	0	0	1	0	0	0	0	0	0	0
601	M	49	75	167.6	26.7	1	1	10	7	0	0	0	0	0	0	0	0	0	0	1	0	0	0	0	0	1	0	0	1
602	F	63	51	152	22.07	2	1		12	0	0	0	0	1	1	0	0	0	0	0	0	0	0	0	0	1	0	0	0
603	F	83	40	141.1	20.09	1	1		3	0	0	0	0	0	1	0	0	0	0	1	0	0	0	0	0	0	1	0	0
604	M	73	66.8	170	23.11	2	2	7	7	0	0	0	0	1	1	0	1	0	0	1	0	1	0	0	1	0	0	0	0
605	F	42	62	162	23.62	1	2		1	0	0	0	0	0	0	0	0	0	0	0	0	0	0	0	0	0	0	0	0
606	M	74	73.1	165	26.85	2	1	9	4	0	0	0	0	1	1	0	0	0	0	1	0	0	0	0	0	0	0	0	0
607	M	71	50	153.7	21.17	2	1		10	0	0	0	0	0	0	0	0	0	0	1	0	0	0	0	0	0	0	0	1
608	M	69	74.4	169.9	25.77	1	2	19	1	0	0	0	0	0	0	0	0	0	0	0	0	0	0	0	0	0	0	0	0
609	F	76	43.9	150	19.51	2	2	13	1	0	0	0	0	0	0	0	0	0	0	0	0	0	0	0	0	0	0	0	2
610	M	60	59.4	169	20.8	2	1	11	6	0	0	0	0	0	0	0	0	0	0	0	0	0	0	0	0	0	0	0	0
613	F	50	55	156	22.6	4	2	2	3	0	0	0	0	1	1	0	0	0	0	0	0	0	0	0	0	0	0	0	0
614	M	75	49.7	165	18.26	99	2	27	1	0	0	0	0	0	1	0	0	0	0	0	0	1	0	0	0	0	0	0	1
615	M	70	67	167	24.02	1	2	21	1	0	0	0	0	1	0	0	0	0	0	0	0	0	0	0	0	0	0	0	1
616	M	75	49.7	165	18.26	99	2	27	1	0	0	0	0	0	1	0	0	0	0	0	0	1	0	0	0	0	0	0	1
617	M	79	62.6	163	23.56	99	2	1	5	0	0	0	0	0	0	0	0	0	0	0	0	0	0	0	0	0	0	0	2
618	M	69	63	160	24.61	1	1	5	3	0	0	0	0	0	1	0	0	0	0	1	0	0	0	0	0	0	0	0	1
619	F	68	38	150	16.89	2	1		8	0	0	0	0	0	0	0	0	0	0	1	0	0	0	0	0	0	0	0	0
620	F	59	114	163.5	42.65	2	1	14	2	0	0	0	0	1	1	1	0	0	0	0	0	0	0	0	0	0	0	0	0
621	M	68	80	169	25.01	2	1	13	5	0	0	0	0	1	0	0	0	0	0	0	0	0	0	0	0	0	0	0	0
622	F	78	53	150.8	23.31	2	2	12	6	3	1	1	1	0	0	0	1	0	0	0	0	0	0	0	0	0	0	0	0
623	F	84	52.9	150	23.51	2	1		6	0	0	0	0	0	1	0	0	0	0	0	1	0	0	0	0	0	0	0	0
624	F	84	52.9	150	23.51	2	1		3	0	0	0	0	0	1	0	0	0	0	0	1	0	0	0	0	0	0	0	0
626	F	83	44.6	147.3	20.56	99	2	11	1	0	0	0	0	0	1	0	0	0	0	0	1	0	0	0	0	0	0	0	0
628	M	78	81.1	170	28.06	4	2	3	1	0	0	0	0	1	1	0	0	0	0	0	0	0	0	0	0	0	0	0	0
629	M	49	79	167	28.33	2	2	4	1	0	0	0	0	1	0	0	1	0	0	0	0	0	0	0	0	0	0	0	2
631	M	82	65	159.6	25.52	2	1		3	0	0	0	0	1	1	0	0	0	0	0	0	0	0	0	0	0	0	0	0
632	F	28	41	153	17.51	2	1	8	6	0	0	0	0	0	0	0	0	0	0	0	0	0	0	0	0	0	0	0	0
633	F	94	40.2	150	17.87	1	1	9	6	0	0	0	0	0	1	0	0	0	0	0	0	0	0	0	0	0	0	0	1
634	M	73	72	160	28.12	1	1	23	13	0	0	0	0	1	1	0	0	0	0	0	0	0	0	0	0	0	0	0	2
635	F	78	45.5	145	21.64	1	2	2	11	0	0	0	0	1	1	0	1	0	0	0	1	1	0	0	0	0	0	0	0
636	M	45	76	166.8	27.32	1	1	5	4	0	0	0	0	0	0	0	0	0	0	0	0	0	0	0	0	0	0	0	1
637	F	68	54	152	23.37	1	2	14	1	0	0	0	0	0	1	0	0	0	0	0	0	0	0	0	0	0	0	0	0
638	F	62	51	152	22.07	2	2	9	4	0	0	0	0	1	1	0	0	0	0	0	0	0	0	0	1	0	0	0	0
639	M	45	76	166.8	27.32	1	2	15	3	0	0	0	0	0	0	0	0	0	0	0	0	0	0	0	0	0	0	0	1
640	M	56	73	175	23.84	2	2	19	3	0	0	0	0	1	0	0	0	0	0	1	0	0	0	0	0	0	0	0	0
641	F	60	54	148.5	24.49	2	2	6	6	0	0	0	0	1	1	0	1	0	0	0	0	0	0	0	0	0	0	0	0
642	M	56	88.5	172	29.91	2	1	5	3	0	0	0	0	1	0	0	1	0	0	0	0	0	0	0	1	1	0	0	0
643	F	77	33.9	148	15.48	2	1	9	6	1	1	1	1	1	1	0	0	0	0	1	0	0	0	0	0	0	0	0	0
645	M	83	50	165	18.37	1	1	14	2	1	1	1	1	0	1	0	0	0	0	0	0	0	0	0	0	0	0	0	0
646	F	79	67.7	152	29.3	2	2	15	1	0	0	0	0	1	1	0	0	0	0	0	0	0	0	0	0	0	0	0	0
647	M	58	63	162	24.01	2	2	4	2	0	0	0	0	0	1	0	0	0	0	0	0	0	0	0	0	0	0	0	0
648	F	61	45	150	20	1	2	16	1	0	0	0	0	0	0	0	0	0	0	0	0	0	0	0	0	0	0	0	0
649	M	51	67.1	170.4	23.11	2	1	6	2	0	0	0	0	1	0	0	0	0	0	1	0	0	0	0	0	0	0	0	2
650	M	87	56	166	20.32	99	2	5	1	0	0	0	0	1	1	0	0	0	0	0	0	0	0	0	0	0	0	0	0
651	F	51	62.7	160	24.49	2	1	12	6	0	0	0	0	0	0	0	0	0	0	0	0	0	0	0	0	0	0	0	1
652	M	42	87	174	28.74	4	2	2	4	0	0	0	0	1	1	1	0	0	0	1	0	0	0	0	0	0	0	0	2
653	F	86	53.1	150	23.6	4	2	9	2	0	0	0	0	0	1	0	0	0	0	0	0	0	0	0	0	0	0	0	0
654	F	80	35.8	143	17.51	1	2	27	1	0	0	0	0	0	1	0	0	0	0	0	0	0	0	0	0	0	0	0	0
655	F	83	61.4	146	28.8	4	2	3	2	0	0	0	0	0	1	0	0	0	0	0	0	0	0	0	0	0	0	0	0
656	F	81	54	151	23.68	1	2	1	6	1	1	1	1	1	1	0	0	0	0	0	0	0	0	0	0	0	0	0	0
658	F	79	57.4	158	22.99	2	1	6	3	0	0	0	0	0	1	0	0	0	0	1	0	0	0	0	0	0	0	0	0
659	F	81	54	151	23.68	1	2	1	6	1	1	1	1	1	1	0	0	0	0	0	0	0	0	0	0	0	0	0	0
660	F	75	49	144.8	23.37	1	1	2	8	0	0	0	0	0	1	0	0	0	0	0	0	0	0	0	0	0	0	0	0
661	F	77	45	150	20	4	2	10	2	0	0	0	0	0	1	0	1	0	0	1	0	0	0	0	1	0	0	0	2
662	M	82	49	158	19.63	2	1	10	7	0	0	0	0	0	1	0	0	0	0	0	0	1	0	0	0	0	0	0	0
663	F	57	60	152	25.97	2	2		1	0	0	0	0	0	1	0	0	0	0	1	0	0	0	0	0	1	0	0	0
666	M	67	52.95	153.7	22.41	1	1		7	0	0	0	0	0	0	0	0	0	0	0	0	0	0	0	0	0	0	0	2
667	M	57	86.3	167.2	30.87	2	1		7	1	1	1	1	1	1	0	0	0	0	1	0	1	0	0	0	0	0	0	0
668	M	32	75	178	23.67	1	1	12	5	0	0	0	0	0	0	0	0	0	0	0	0	0	0	0	0	0	0	0	2
670	M	90	49.8	164	18.52	2	1	12	3	0	0	0	0	0	1	0	0	0	0	0	0	0	0	0	0	0	0	0	0
671	M	62	63.95	158.8	25.36	2	1		2	0	0	0	0	1	1	0	0	0	0	0	0	0	0	0	1	0	0	0	2
672	F	43	59	159	23.34	1	1	12	4	0	0	0	0	0	0	0	0	0	0	0	0	0	0	0	0	1	0	0	0
673	F	56	62	153	26.49	1	2	22	1	0	0	0	0	0	0	0	0	0	0	0	0	0	0	0	0	0	0	0	0
674	M	65	65	169	22.76	1	1	5	4	0	0	0	0	0	0	0	1	0	0	0	0	1	0	0	0	0	0	0	2
675	M	70	64.75	166.4	23.38	1	1	23	3	0	0	0	0	1	1	0	0	0	0	0	0	0	0	0	0	0	0	0	0
676	M	67	60	170	20.76	2	2	17	1	0	0	0	0	1	1	0	0	0	0	0	0	0	0	0	0	0	0	0	0
677	F	56	59	155	24.56	2	2	14	1	0	0	0	0	0	1	0	0	0	0	1	0	1	0	0	0	0	0	0	0
678	M	81	52.5	168	18.6	1	2	22	1	0	0	0	0	0	1	0	0	0	0	0	0	0	0	0	0	0	0	0	2
679	F	63	58	155.5	23.99	1	2	26	1	0	0	0	0	0	0	0	0	0	0	0	0	0	0	0	0	0	0	0	0
680	M	47	49.3	165	18.11	1	2	17	1	0	0	0	0	0	1	0	0	0	0	0	0	0	0	0	0	0	0	0	2
681	M	67	64	176	20.66	2	1		8	0	0	0	0	1	1	0	0	0	0	0	0	0	0	0	0	0	0	0	1
682	M	51	58	160	22.66	1	2	25	1	0	0	0	0	0	0	0	0	0	0	0	0	0	0	0	0	0	0	0	0
684	M	59	69.5	180	21.45	1	2	27	3	0	0	0	0	0	0	0	0	0	0	1	0	0	0	0	0	0	0	0	0
685	M	28	73.3	181	22.37	2	2	6	1	0	0	0	0	0	0	0	0	0	0	0	0	0	0	0	0	0	0	0	0
686	F	43	44	150.7	19.37	1	2	22	1	0	0	0	0	0	0	0	0	0	0	0	0	0	0	0	0	0	0	0	0
687	F	85	43	154	18.13	2	2		4	0	0	1	5	0	0	0	0	0	0	0	0	0	0	0	0	0	0	0	0
688	M	58	72	164	26.77	4	2	2	4	0	0	0	0	1	0	0	0	0	0	0	0	0	0	0	0	0	0	0	0
689	M	54	94	167.5	33.5	2	2	18	2	0	0	0	0	0	1	0	0	0	0	0	0	0	0	0	0	0	0	0	1
690	F	85	43	154	18.13	2	2	59	6	1	1	1	1	0	0	0	0	0	0	0	0	0	0	0	0	0	0	0	0
691	M	59	69.5	180	21.45	1	1	7	15	0	1	1	1	0	0	0	0	0	0	1	0	0	0	0	0	0	0	0	0
693	M	28	73.3	181	22.37	2	2	44	9	0	0	0	0	0	0	0	0	0	0	0	0	0	0	0	0	0	0	0	0
694	F	51	68.2	157.5	27.49	2	1	5	1	0	0	0	0	0	1	0	1	0	0	0	0	0	0	0	0	0	0	0	0
695	F	83	47.3	153	20.21	2	2	2	3	0	0	0	0	0	1	0	0	0	0	0	0	0	0	0	0	0	0	0	0
696	F	72	71.4	154.4	29.95	2	1	9	6	1	1	1	1	0	1	0	0	0	0	1	0	0	0	0	0	0	0	0	0
697	F	68	44	153	18.8	2	2	9	1	0	0	1	5	0	1	0	0	0	0	1	0	0	0	0	0	0	0	0	0
698	M	73	47.2	162	17.99	1	2	24	1	0	0	0	0	1	1	0	1	0	0	0	0	1	0	0	0	0	0	0	0
699	M	28	73.3	181	22.37	2	2	17	13	2	1	1	1	0	0	0	0	0	0	0	0	0	0	0	0	0	0	0	0
700	F	77	46	150	20.44	2	1		6	0	0	0	0	1	1	0	1	0	0	1	0	0	0	0	0	0	0	0	0
701	F	72	71.4	154.4	29.95	2	1	9	6	1	1	1	1	0	1	0	0	0	0	1	0	0	0	0	0	0	0	0	0
702	F	77	54	152	23.37	1	2	14	1	0	0	0	0	0	1	0	0	0	0	0	0	0	0	0	0	0	0	0	0
703	M	67	61.4	161	23.69	1	2		1	0	0	0	0	0	1	0	0	0	0	0	0	0	0	0	0	0	0	0	1
704	F	45	51.1	167.2	18.28	1	2	25	1	0	0	0	0	0	0	0	0	0	0	0	0	0	0	1	1	0	0	0	1
705	F	61	66.9	159	26.46	1	2	24	1	0	0	0	0	0	0	0	0	0	0	0	0	0	0	0	0	0	0	0	0
706	M	46	73	173	24.39	1	2	19	1	0	0	0	0	0	0	0	0	0	0	0	0	0	0	0	0	0	0	0	0
707	M	70	83.1	175	27.13	1	1	20	8	0	0	0	0	1	0	0	0	0	0	0	0	0	0	0	0	0	0	0	0
708	M	78	50	161.2	19.24	1	2	24	1	0	0	0	0	0	0	0	0	0	0	0	0	0	0	0	0	0	0	0	0
709	M	79	75	173	25.06	1	2		4	0	0	0	0	1	1	0	0	0	0	0	0	0	0	0	0	0	0	0	1
710	F	58	65	155	27.06	2	1	19	6	0	0	0	0	1	1	0	0	0	0	0	0	0	0	0	0	0	0	0	0
711	M	78	65	159	25.71	2	2	12	7	0	0	0	0	0	0	0	1	0	0	1	0	0	0	0	0	0	0	0	0
712	M	34	72	173.9	23.81	1	2	1	2	0	0	0	0	0	1	1	0	0	0	0	0	0	0	0	0	0	0	0	1
713	M	66	78	168	27.64	1	2		1	0	0	0	0	1	1	0	0	0	0	0	0	0	0	0	0	0	0	0	0
714	F	58	65	155	27.06	2	2		7	3	1	1	1	1	1	0	0	0	0	0	0	0	0	0	0	0	0	0	0
716	F	78	54.5	144.1	26.25	1	1	8	6	0	0	1	3	0	1	0	0	0	0	0	0	0	0	0	0	0	0	0	0
717	M	82	56	154	23.61	2	2	20	1	0	0	0	0	1	1	0	0	0	0	1	0	1	0	0	0	0	0	0	1
718	F	74	63	155	26.22	1	2	25	1	0	0	0	0	0	1	1	0	0	0	0	0	0	0	0	0	0	0	0	0
719	M	54	90.8	179	28.34	4	2	7	1	0	0	0	0	0	0	0	0	0	0	0	0	0	0	0	0	0	0	0	0
720	M	62	78	172	26.37	1	2	10	1	0	0	0	0	0	1	0	0	0	0	0	0	0	0	0	0	0	0	0	1
721	M	46	107	178.5	33.58	1	2	25	4	0	0	0	0	0	1	0	0	0	0	0	0	0	0	0	0	0	0	0	1
724	M	20	55	170.4	18.94	1	2	38	3	0	0	0	0	0	0	0	0	0	0	0	0	0	0	0	0	1	0	0	2
725	M	56	68	160	26.56	1	2	15	1	0	0	0	0	0	1	0	0	0	0	0	0	0	0	0	0	0	0	0	1
726	F	82	60	146	28.15	1	2	14	1	0	0	0	0	0	1	0	0	0	0	0	0	0	0	0	0	0	0	0	0
727	F	77	54.6	158	21.87	1	2	12	3	0	0	0	0	0	1	0	0	0	0	0	0	1	0	0	0	0	0	0	0
728	F	72	46	150	20.44	1	2	15	5	3	1	1	1	0	0	0	0	0	0	0	0	0	0	0	0	0	0	0	0
729	M	54	58.5	168	20.73	2	1	14	5	0	0	0	0	0	0	0	0	0	0	1	0	0	0	0	0	1	0	0	1
730	M	79	53.95	155.4	22.34	99	2	10	1	0	0	0	0	0	1	0	0	0	0	0	0	0	0	0	0	0	0	0	1
731	M	70	46	167	16.49	2	1	5	2	0	0	0	0	1	1	0	0	0	0	1	0	0	0	0	0	0	0	0	2
732	F	47	68	160.6	26.36	2	2	19	1	0	0	0	0	0	0	0	0	0	0	0	0	0	0	0	0	0	0	0	2
733	F	59	63.4	148.2	28.87	1	2	28	1	0	0	0	0	0	1	0	0	0	0	0	0	0	0	0	0	0	0	0	0
735	F	78	37	143	18.09	2	1	3	6	0	0	0	0	0	0	0	0	0	0	1	0	0	0	0	0	0	0	0	0
736	F	68	43	148	19.63	1	2	4	5	0	0	0	0	0	1	0	0	0	0	0	0	0	0	0	0	0	0	0	0
737	F	60	54	152	23.37	1	1		1	0	0	0	0	0	1	0	0	0	0	0	0	0	0	0	0	0	0	0	0
738	M	36	62.8	163	23.64	2	1		4	0	0	0	0	0	0	0	0	0	0	0	0	0	0	0	0	0	0	0	2
739	F	84	43	154	18.13	4	2	16	1	0	0	0	0	0	0	0	0	0	0	0	0	0	0	0	0	0	0	0	0
740	M	64	58.65	171.1	20.03	2	2	7	4	0	0	0	0	1	0	0	0	0	0	0	0	0	0	0	0	0	0	0	0
741	M	67	54.6	166	19.81	1	1	11	11	0	0	0	0	0	1	0	0	0	0	0	0	0	0	0	0	0	0	0	0
742	F	86	46	155	19.15	2	2		17	0	0	0	0	1	1	0	0	0	0	0	0	1	0	0	0	0	0	0	0
743	M	52	64	174.3	21.07	1	2	10	1	0	0	0	0	0	1	0	0	0	0	0	0	0	0	0	0	0	0	0	0
744	M	70	82	168	29.05	2	2	23	1	0	0	0	0	1	1	0	0	0	0	0	0	0	0	0	0	0	0	0	0
745	F	57	49.5	155	20.6	2	2		1	0	0	0	0	0	0	0	0	0	0	1	0	0	0	0	0	0	0	0	0
746	M	64	68	166	24.68	99	2	37	1	0	0	0	0	0	1	0	0	0	0	0	0	0	0	0	0	0	0	0	0
748	F	68	56	150.5	24.72	2	1	29	4	0	0	0	0	0	0	0	0	0	0	0	0	0	0	0	0	0	0	0	0
749	M	70	73.5	169	25.73	2	2	5	2	0	0	0	0	1	1	0	1	0	0	0	0	0	0	0	0	0	0	0	1
750	M	67	60.3	160.7	23.35	1	2	10	1	0	0	0	0	1	1	0	0	0	0	0	0	0	0	0	0	0	0	0	0
751	F	79	64	152.2	27.63	1	2		1	0	0	0	0	0	1	0	0	0	0	0	0	0	0	0	0	0	0	0	0
752	F	70	48.3	154	20.37	1	2		1	0	0	0	0	1	1	0	1	0	0	0	0	0	0	0	0	0	0	0	0
753	F	71	46	146	21.58	2	1	19	8	0	0	0	0	0	1	0	0	0	0	0	0	1	0	0	0	0	0	0	0
754	M	82	61.2	170	21.18	2	2	5	3	0	0	0	0	0	1	0	1	0	0	0	0	0	0	0	0	0	0	0	0
755	F	63	62	160	24.22	2	2	4	2	0	0	0	0	0	0	0	0	0	0	1	0	0	0	0	0	0	0	0	0
756	M	58	68	169	23.81	2	1		3	0	0	0	0	0	1	0	0	0	0	0	0	0	0	0	0	0	1	0	2
758	F	74	52	152	22.51	2	1		8	0	0	0	0	1	0	0	0	0	0	1	0	0	0	0	0	0	0	0	0
759	M	49	83	174	27.41	1	2	6	5	0	0	0	0	0	1	0	0	0	0	0	0	0	0	0	0	0	0	0	2
761	M	65	66.45	166.9	23.86	4	2	3	1	0	0	0	0	1	1	0	0	0	0	0	0	0	0	0	0	0	0	0	0
762	M	71	70	170	24.22	4	2	1	4	0	0	0	0	0	0	0	0	0	0	0	0	0	0	0	0	0	0	0	0
765	F	34	164	55	20.45	1	1	18	3	0	0	0	0	0	0	0	0	0	0	0	0	0	0	0	0	0	0	0	0
766	F	62	60.1	158	24.07	99	2	7	11	0	0	0	0	0	1	0	0	0	0	1	0	0	0	0	0	0	0	0	2
767	M	64	49.5	163.3	18.56	2	1	12	5	0	0	0	0	0	1	0	0	0	0	0	0	0	0	0	0	0	1	0	0
768	F	75	40	145	19.02	1	1		7	0	0	0	0	0	1	0	0	0	0	0	0	0	0	0	0	0	0	0	1
770	M	65	58	169	20.31	1	1	25	5	0	0	0	0	1	1	0	0	0	0	0	0	0	0	0	0	0	0	0	1
771	M	69	64	164	23.8	2	1		5	1	1	1	1	0	1	0	0	0	0	1	0	1	0	0	0	0	0	0	0
774	M	83	63	162	24.01	1	2	9	3	0	0	0	0	1	1	0	0	0	0	0	0	0	0	0	0	0	0	0	1
775	F	57	54	153.8	22.83	2	2	12	1	0	0	0	0	0	0	1	0	0	0	1	0	0	0	0	0	0	1	0	0
777	F	49	49	141	24.65	2	1	12	6	0	0	0	0	0	0	0	0	0	0	0	0	0	0	0	0	1	0	0	0
778	M	74	54	155	22.48	1	2	16	3	0	0	0	0	0	1	0	0	0	0	1	0	0	0	0	0	0	0	0	0
779	F	71	67.85	154.8	28.31	4	2	2	6	0	0	0	0	0	1	0	0	0	0	0	0	0	1	0	0	0	0	0	0
780	M	35	53.7	172	18.15	1	1	7	7	1	1	1	1	0	0	0	0	0	0	0	0	1	0	0	0	1	0	0	1
783	F	70	45	140.1	22.93	2	2		5	0	0	0	0	1	1	0	0	0	0	0	0	0	0	0	0	0	0	0	0
785	F	67	46.25	154.8	19.3	1	2	6	1	0	0	0	0	0	0	0	0	0	0	0	0	0	0	0	0	0	0	0	0
787	M	72	59.4	157.8	23.85	1	2	2	1	0	0	0	0	1	1	0	1	0	0	0	0	0	0	0	0	0	0	0	0
789	F	51	44	157	17.85	1	1		5	0	0	0	0	0	0	0	0	0	0	0	0	1	0	0	0	0	0	0	0
790	M	74	80.7	175	26.35	1	1	7	2	0	0	0	0	1	1	0	0	0	0	0	0	0	0	0	0	0	0	0	0
791	F	83	31.8			1	1	19	1	0	0	0	0	0	1	0	0	0	0	0	0	1	0	0	0	0	0	0	0
792	F	72	45.3	150	20.13	99	2	10	1	0	0	0	0	1	1	0	0	0	0	0	1	0	0	0	0	0	0	0	0
794	F	32	54.4	162	20.73	1	2		6	0	0	0	0	0	0	0	0	0	0	1	0	0	0	0	0	0	0	0	0
795	M	48	61	172	20.62	2	1	10	5	0	0	0	0	0	0	0	0	0	0	0	0	0	1	0	0	0	0	0	0
796	M	77	80	168	28.34	2	1		3	0	0	0	0	1	1	0	0	0	0	1	0	0	0	0	0	1	0	0	1
797	M	66	62.8	170	21.73	4	1	14	2	0	0	0	0	0	1	0	0	1	0	1	0	1	0	0	0	0	0	0	0
799	M	76	59	167.7	20.98	1	1	11	12	0	0	0	0	0	1	0	1	0	0	0	0	0	0	0	0	0	0	0	0
800	M	78	49.1	170	16.99	2	1	10	4	0	0	0	0	0	0	0	0	0	0	1	0	0	0	0	0	0	0	0	0
801	M	78	79.4	168.6	27.93	2	1	9	5	0	0	0	0	1	1	0	0	0	0	1	0	0	0	0	0	0	0	0	2
806	F	62	62	160	24.22	2	2	5	3	0	0	0	0	0	1	0	1	0	0	1	0	0	0	0	0	0	0	0	0
808	M	59	58	158	23.23	2	1	10	1	0	0	0	0	1	1	0	1	0	0	0	0	0	0	0	0	0	0	0	0
810	F	79	49.75	146.1	23.31	1	2	25	1	0	0	0	0	1	1	0	0	0	0	0	0	0	0	0	0	0	0	0	0
